# Supplementary material for: Chlorambucil targets BRCA1/2‐deficient tumours and counteracts PARP inhibitor resistance
Source: EMBO Mol Med. 2019 May 24;11(7):e9982. doi: 10.15252/emmm.201809982 (PMC6609913; doi:10.15252/emmm.201809982)
Supplement: Supplementary file 2 — Dataset EV1 [file EMMM-11-e9982-s002.xlsx]

## Sheet: INTRO
Dataset EV1:
Statistical analysis of Prestwick chemical library screens on hamster BRCA2-deficient and -proficient cells
LO-PAC 1280 Sigma Library compounds
Prestwick library analysis acronyms
COLUMN NAME	MEANING		TEST name	MEANING
PRO_Plate_Name	Plate reference for BRCA2-proficient cell line		ssmd1	Unpaired ssmd with unequal variance
Pro_rep1	Normalized value for replicate 1		ssmd2	Unpaired ssmd with equal variance
Pro_rep2	Normalized value for replicate 2		tstat1	Unpaired Tstat with equal variance
Pro_rep3	Normalized value for replicate 3		tstat2	Unpaired Tstat with unequal variance
Pro_ssmd1	BRCA2-roficient cell line ssmd1
Pro_ssmd2	BRCA2-proficient cell line ssmd2
Pro_tstat1	BRCA2-proficient cell line tstat1
Pro_tstat2	BRCA2-proficient cell line tstat2
DEF_Plate_Name	Plate reference for BRCA2-deficient cell line
Def_rep1	Normalized value for replicate 1
Def_rep2	Normalized value for replicate 2
Def_rep3	Normalized value for replicate 3
Def_ssmd1	BRCA2-deficient cell line ssmd1
Def_ssmd2	BRCA2-deficient cell line ssmd2
Def_tstat1	BRCA2-deficient cell line tstat1
Def_tstat2	BRCA2-deficient cell line tstat2
Effect ssmd1	PRO - DEF for ssmd1
Effect ssmd2	PRO - DEF for ssmd2
Effect tstat1	PRO - DEF for tstat1
Effect tstat2	PRO - DEF for tstat2

## Sheet: Hamster  Repeat 1
Hamster Repeat 1
DRUG_NAME	PRO_Plate_Name	Pro_rep1	Pro_rep2	Pro_rep3	Pro_ssmd1	Pro_ssmd2	Pro_tstat1	Pro_tstat2	DEF_Plate_Name	Def_rep1	Def_rep2	Def_rep3	Def_ssmd1	Def_ssmd2	Def_tstat1	Def_tstat2	Effect ssmd1	Effect ssmd2	Effect tstat1	Effect tstat2
Thioridazine hydrochloride	Hamster_repeat1_Pro1	0.625619	0.26415	0.110724	-16.2742	-49.473	-552.004	-28.2366	Hamster_repeat1_Def1	0.121507	0.117305	0.124189	-316.277	-225.128	-2511.91	-2000.21	300.002	175.655	1959.9	1971.97
Oxethazaine	Hamster_repeat1_Pro1	0.556419	0.260886	0.160284	-26.8551	-77.4924	-864.635	-46.7328	Hamster_repeat1_Def1	0.151397	0.148216	0.1427	-306.913	-218.464	-2437.55	-1940.84	280.058	140.972	1572.92	1894.11
Chlorambucil	Hamster_repeat1_Pro14	0.933476	0.986668	0.85106	-21.3929	-21.8781	-244.109	-48.7518	Hamster_repeat1_Def14	0.172447	0.165529	0.15198	-300.751	-214.141	-2389.32	-1894.64	279.358	192.263	2145.21	1845.89
Irinotecan Hydrochloride	Hamster_repeat1_Pro9	0.826651	0.757647	0.808165	-72.4343	-53.6798	-598.943	-323.381	Hamster_repeat1_Def9	0.141079	0.13866	0.162642	-309.161	-220.235	-2457.32	-1935.63	236.727	166.556	1858.38	1612.25
Disulfiram	Hamster_repeat1_Pro2	0.917211	0.978529	0.942591	-27.7898	-20.2362	-225.79	-139.894	Hamster_repeat1_Def2	0.193605	0.260285	0.258011	-254.533	-190.522	-2125.79	-1074.65	226.743	170.286	1900	934.755
Carbimazole	Hamster_repeat1_Pro6	0.902511	0.949728	0.926103	-33.958	-24.365	-271.857	-195.59	Hamster_repeat1_Def6	0.293502	0.293226	0.272842	-255.948	-182.278	-2033.8	-1608.13	221.99	157.913	1761.95	1412.54
Nicardipine hydrochloride	Hamster_repeat1_Pro5	0.907688	0.879479	0.82695	-47.0929	-35.8674	-400.197	-183.127	Hamster_repeat1_Def5	0.2793	0.311268	0.264329	-258.644	-185.672	-2071.67	-1481.82	211.551	149.804	1671.47	1298.69
Dibenzepine hydrochloride	Hamster_repeat1_Pro6	0.742426	0.76564	0.825079	-83.2926	-64.1166	-715.393	-310.182	Hamster_repeat1_Def6	0.18414	0.203593	0.183898	-294.192	-209.496	-2337.49	-1850.51	210.9	145.38	1622.1	1540.33
Mefloquine hydrochloride	Hamster_repeat1_Pro2	0.643531	0.530558	0.648241	-92.5102	-92.3651	-1030.58	-215.189	Hamster_repeat1_Def2	0.165947	0.159577	0.134967	-302.343	-215.608	-2405.69	-1867.82	209.832	123.243	1375.1	1652.63
Sertindole	Hamster_repeat1_Pro8	0.844298	0.920616	0.977564	-25.0078	-25.0529	-279.533	-57.9968	Hamster_repeat1_Def8	0.371074	0.378694	0.406641	-225.371	-160.931	-1795.61	-1370.13	200.364	135.878	1516.08	1312.13
Artemisinin	Hamster_repeat1_Pro7	0.784974	0.821001	0.775907	-82.9843	-59.5615	-664.568	-476.297	Hamster_repeat1_Def7	0.228931	0.24096	0.245787	-274.364	-195.322	-2179.35	-1731.92	191.38	135.761	1514.78	1255.63
Clinafloxacin	Hamster_repeat1_Pro11	0.883766	0.964819	1.03334	-12.5439	-14.1079	-157.411	-26.7548	Hamster_repeat1_Def11	0.369905	0.433561	0.421633	-203.902	-149.97	-1673.31	-954.85	191.358	135.862	1515.9	928.096
Bepridil hydrochloride	Hamster_repeat1_Pro5	0.929297	0.874444	1.01051	-22.3356	-22.8853	-255.347	-50.822	Hamster_repeat1_Def5	0.40621	0.361802	0.425243	-210.133	-153.851	-1716.62	-1015.48	187.797	130.966	1461.27	964.656
Betamethasone	Hamster_repeat1_Pro5	1.00008	1.13392	1.04568	5.20544	5.30205	59.1586	11.9021	Hamster_repeat1_Def5	0.517922	0.509636	0.483459	-179.715	-128.269	-1431.18	-1098.75	184.921	133.571	1490.34	1110.65
Methiothepin maleate	Hamster_repeat1_Pro5	0.773135	0.852472	0.744961	-71.0939	-61.7134	-688.579	-196.074	Hamster_repeat1_Def5	0.286879	0.261054	0.330771	-248.068	-183.471	-2047.11	-1121.04	176.974	121.757	1358.53	924.969
Pimozide	Hamster_repeat1_Pro4	0.719111	0.812009	0.730689	-88.1442	-72.4694	-808.591	-270.228	Hamster_repeat1_Def4	0.236214	0.299477	0.249958	-262.605	-192.748	-2150.63	-1247.03	174.461	120.279	1342.03	976.801
Fendiline hydrochloride	Hamster_repeat1_Pro4	0.718038	0.685941	0.664504	-116.76	-84.2357	-939.876	-636.738	Hamster_repeat1_Def4	0.213341	0.199598	0.178444	-288.155	-205.617	-2294.21	-1766.8	171.395	121.381	1354.33	1130.06
SR-95639A dihydrochloride	Hamster_repeat1_Pro6	0.843518	0.798122	0.767887	-74.926	-56.143	-626.426	-314.599	Hamster_repeat1_Def6	0.338769	0.368568	0.344477	-237.715	-169.481	-1891.01	-1472.83	162.789	113.338	1264.59	1158.23
Propafenone hydrochloride	Hamster_repeat1_Pro7	0.733678	0.746353	0.766131	-97.0626	-69.2176	-772.308	-599.653	Hamster_repeat1_Def7	0.272336	0.287611	0.310216	-257.129	-183.65	-2049.11	-1558.93	160.067	114.433	1276.8	959.273
Suloctidil	Hamster_repeat1_Pro6	0.704872	0.620787	0.633687	-123.317	-96.7676	-1079.7	-429.12	Hamster_repeat1_Def6	0.235549	0.205156	0.171291	-278.94	-203.953	-2275.64	-1361.3	155.623	107.185	1195.94	932.182
Amikacin hydrate	Hamster_repeat1_Pro5	0.607296	0.585138	0.560539	-152.521	-109.403	-1220.68	-881.2	Hamster_repeat1_Def5	0.165663	0.159464	0.159077	-302.971	-215.658	-2406.24	-1916.04	150.45	106.255	1185.56	1034.84
Miconazole	Hamster_repeat1_Pro1	0.86641	0.933911	0.896164	-43.2204	-31.7875	-354.674	-202.44	Hamster_repeat1_Def1	0.397155	0.390114	0.47687	-193.069	-155.185	-1731.51	-625.993	149.848	123.398	1376.83	423.553
Lidoflazine	Hamster_repeat1_Pro5	0.759995	0.678	0.718478	-99.6137	-75.88	-846.645	-387.116	Hamster_repeat1_Def5	0.278399	0.313474	0.315079	-247.742	-177.185	-1976.98	-1478.49	148.129	101.305	1130.33	1091.37
Nitrofural	Hamster_repeat1_Pro7	0.871221	0.884476	0.863966	-53.4654	-38.0684	-424.756	-336.821	Hamster_repeat1_Def7	0.502787	0.526485	0.49941	-182.393	-129.988	-1450.36	-1135.62	128.928	91.9191	1025.6	798.804
Bezafibrate	Hamster_repeat1_Pro5	1.00151	1.0014	1.00602	-7.81404	-5.56208	-62.06	-49.4195	Hamster_repeat1_Def5	0.339314	0.386749	0.486534	-134.871	-152.294	-1699.25	-286.989	127.057	146.732	1637.19	237.57
Butamben	Hamster_repeat1_Pro10	0.897112	0.899654	0.694138	-13.0601	-25.4581	-284.053	-23.5838	Hamster_repeat1_Def10	0.612009	0.635511	0.55544	-134.211	-102.334	-1141.81	-519.393	121.15	76.8759	857.757	495.809
Clotrimazole	Hamster_repeat1_Pro4	0.630449	0.679848	0.629126	-135.323	-98.0475	-1093.98	-709.971	Hamster_repeat1_Def4	0.304365	0.276539	0.296523	-254.636	-181.45	-2024.56	-1588.01	119.313	83.4022	930.576	878.035
Irsogladine maleate	Hamster_repeat1_Pro9	0.180602	0.273658	0.306541	-186.199	-182.569	-2037.05	-440.445	Hamster_repeat1_Def9	0.149937	0.154506	0.158703	-304.708	-216.895	-2420.04	-1926.9	118.508	34.3254	382.992	1486.46
Tiaprofenic acid	Hamster_repeat1_Pro7	0.483508	0.480253	0.43791	-188.386	-135.539	-1512.3	-1054.87	Hamster_repeat1_Def7	0.170748	0.165948	0.153617	-300.65	-214.038	-2388.17	-1897.59	112.264	78.499	875.867	842.717
Eburnamonine (-)	Hamster_repeat1_Pro8	0.551835	0.45104	0.405569	-121.853	-137.01	-1528.72	-259.939	Hamster_repeat1_Def8	0.348907	0.357465	0.379252	-233.187	-166.241	-1854.87	-1446.01	111.334	29.2307	326.147	1186.07
Terbutaline hemisulfate	Hamster_repeat1_Pro5	0.438371	0.491966	0.419856	-195.002	-145.668	-1625.32	-832.179	Hamster_repeat1_Def5	0.156323	0.158983	0.153367	-304.073	-216.441	-2414.99	-1923.09	109.072	70.7736	789.67	1090.91
Amoxapine	Hamster_repeat1_Pro2	0.848387	0.854908	0.77676	-56.2933	-43.5514	-485.933	-205.712	Hamster_repeat1_Def2	0.537536	0.564974	0.495009	-163.686	-121.065	-1350.8	-739.595	107.392	77.5132	864.867	533.883
Metixene hydrochloride	Hamster_repeat1_Pro7	0.860732	0.882542	0.856307	-57.0985	-40.684	-453.939	-356.492	Hamster_repeat1_Def7	0.590145	0.56744	0.551182	-159.329	-113.841	-1270.21	-961.664	102.231	73.1573	816.267	605.172
Josamycin	Hamster_repeat1_Pro2	0.79175	0.879119	0.851422	-54.7709	-42.7718	-477.234	-193.665	Hamster_repeat1_Def2	0.535926	0.582549	0.578786	-154.107	-110.964	-1238.1	-856.217	99.3362	68.1922	760.867	662.551
Roxatidine Acetate HCl	Hamster_repeat1_Pro6	0.431094	0.417592	0.438625	-207.686	-147.881	-1650.01	-1307.86	Hamster_repeat1_Def6	0.146985	0.14934	0.148809	-306.708	-218.316	-2435.9	-1939.79	99.0217	70.4348	785.889	631.931
Chloramphenicol	Hamster_repeat1_Pro1	1.01838	0.982538	1.00556	-6.37446	-4.55014	-50.7691	-38.9228	Hamster_repeat1_Def1	0.725146	0.778996	0.739485	-98.0532	-70.8782	-790.836	-525.171	91.6787	66.328	740.067	486.248
Gefitinib	Hamster_repeat1_Pro9	0.844628	0.871324	0.995546	-29.4314	-35.9825	-401.481	-60.0973	Hamster_repeat1_Def9	0.666047	0.604275	0.664202	-121.105	-89.5308	-998.956	-548.721	91.6735	53.5483	597.475	488.624
Nefazodone HCl	Hamster_repeat1_Pro5	1.0061	1.02365	1.02537	-0.0517677	-0.0368609	-0.411282	-0.325992	Hamster_repeat1_Def5	0.726926	0.799166	0.764998	-86.7662	-64.4188	-718.765	-383.2	86.7144	64.382	718.354	382.874
Budesonide	Hamster_repeat1_Pro7	0.946004	0.959558	0.9491	-26.1818	-18.6376	-207.952	-165.447	Hamster_repeat1_Def7	0.678517	0.663551	0.740516	-112.791	-85.8176	-957.526	-440.543	86.6096	67.18	749.573	275.096
Trifluridine	Hamster_repeat1_Pro14	0.314528	0.400663	0.294572	-199.579	-174.516	-1947.2	-543.909	Hamster_repeat1_Def14	0.237997	0.228882	0.19236	-276.087	-198.243	-2211.93	-1577.67	76.5084	23.7269	264.737	1033.76
Perphenazine	Hamster_repeat1_Pro2	1.0535	0.998613	1.03514	3.91277	2.82869	31.5616	20.9349	Hamster_repeat1_Def2	0.618534	0.736916	0.56795	-70.2552	-93.9497	-1048.26	-138.337	74.168	96.7784	1079.82	159.272
Ethaverine hydrochloride	Hamster_repeat1_Pro11	0.828521	0.801392	0.873089	-65.4496	-48.6062	-542.333	-288.582	Hamster_repeat1_Def11	0.626913	0.636942	0.611385	-139.015	-99.0219	-1104.85	-871.19	73.5651	50.4156	562.522	582.608
Thiamphenicol	Hamster_repeat1_Pro1	0.972056	0.960571	0.977554	-18.1344	-12.9101	-144.047	-114.475	Hamster_repeat1_Def1	0.748682	0.670528	0.740006	-91.4251	-70.4768	-786.358	-338.623	73.2907	57.5667	642.311	224.148
Desloratadine	Hamster_repeat1_Pro15	0.596572	0.642136	0.563866	-140.852	-106.241	-1185.41	-572.308	Hamster_repeat1_Def15	0.44558	0.404085	0.387276	-212.57	-154.448	-1723.28	-1089.34	71.7179	48.2061	537.869	517.03
Loperamide hydrochloride	Hamster_repeat1_Pro2	0.647217	0.685432	0.728697	-110.562	-84.1003	-938.364	-432.301	Hamster_repeat1_Def2	0.496671	0.515398	0.462578	-182.231	-131.428	-1466.43	-996.78	71.6696	47.3273	528.063	564.479
Pentamidine isethionate	Hamster_repeat1_Pro7	0.878191	0.834185	0.982815	-30.2045	-34.716	-387.351	-63.6269	Hamster_repeat1_Def7	0.671888	0.583726	0.532769	-100.838	-106.212	-1185.08	-224.598	70.6337	71.4961	797.731	160.971
Lamivudine	Hamster_repeat1_Pro6	0.344165	0.339318	0.3211	-239.786	-170.778	-1905.48	-1505.5	Hamster_repeat1_Def6	0.138105	0.149922	0.153838	-306.28	-218.037	-2432.79	-1934.16	66.4941	47.2596	527.308	428.653
Fluspirilen	Hamster_repeat1_Pro12	0.62147	0.686058	0.682142	-114.504	-85.0412	-948.863	-504.718	Hamster_repeat1_Def12	0.522923	0.438845	0.453896	-180.813	-141.397	-1577.67	-636.359	66.3086	56.356	628.803	131.64
Oxiconazole Nitrate	Hamster_repeat1_Pro9	0.932141	1.24786	1.03115	0.417146	1.0759	12.0045	0.731446	Hamster_repeat1_Def9	0.759674	0.842953	0.819694	-65.6899	-50.6841	-565.517	-242.473	66.107	51.76	577.522	243.204
Hydroxychloroquine sulfate	Hamster_repeat1_Pro8	0.618451	0.57882	0.621172	-140.876	-101.092	-1127.96	-810.29	Hamster_repeat1_Def8	0.351454	0.323062	0.419355	-204.565	-166.365	-1856.24	-643.58	63.6886	65.2721	728.286	-166.71
Trimebutine	Hamster_repeat1_Pro16	1.1801	1.23661	1.14038	48.0767	38.7031	431.837	155.238	Hamster_repeat1_Def16	0.961675	1.03884	0.977541	-15.116	-11.4971	-128.281	-59.128	63.1928	50.2002	560.118	214.366
Lofexidine	Hamster_repeat1_Pro7	0.940184	0.9669	0.950486	-25.6749	-18.2911	-204.086	-160.612	Hamster_repeat1_Def7	0.759078	0.792555	0.772592	-87.862	-62.6708	-699.261	-541.279	62.1871	44.3797	495.175	380.666
Demecarium bromide	Hamster_repeat1_Pro8	1.00511	0.989247	1.04251	-6.45179	-4.65838	-51.9767	-34.9185	Hamster_repeat1_Def8	0.830891	0.804238	0.848008	-67.1864	-48.1158	-536.861	-394.976	60.7346	43.4574	484.884	360.057
Hycanthone	Hamster_repeat1_Pro5	0.275356	0.357305	0.281985	-234.033	-183.985	-2052.85	-809.593	Hamster_repeat1_Def5	0.186228	0.174223	0.186268	-293.573	-208.979	-2331.73	-1855.27	59.5405	24.9943	278.879	1045.68
R(-) Apomorphine hydrochloride hemihydrate	Hamster_repeat1_Pro2	0.817094	0.832917	0.788019	-71.9291	-51.5547	-575.231	-419.052	Hamster_repeat1_Def2	0.676118	0.637336	0.64858	-130.959	-93.5988	-1044.35	-787.622	59.0295	42.0441	469.115	368.571
Verteporfin	Hamster_repeat1_Pro14	0.304264	0.325586	0.372951	-235.131	-173.838	-1939.62	-1065.03	Hamster_repeat1_Def14	0.209348	0.160053	0.142862	-291.68	-215.084	-2399.84	-1343.03	56.5489	41.2466	460.217	278.003
Colistin sulfate	Hamster_repeat1_Pro7	0.31178	0.319037	0.325527	-247.023	-175.843	-1962	-1561.14	Hamster_repeat1_Def7	0.164837	0.158286	0.142763	-303.249	-215.947	-2409.46	-1907.34	56.2258	40.104	447.468	346.207
Pemetrexed disodium	Hamster_repeat1_Pro16	0.469231	0.574116	0.482172	-150.848	-133.16	-1485.76	-405.066	Hamster_repeat1_Def16	0.412984	0.435247	0.432777	-207.044	-147.46	-1645.31	-1299.8	56.1964	14.2994	159.548	894.737
Ketoconazole	Hamster_repeat1_Pro5	0.903697	0.980949	0.949143	-24.6819	-18.568	-207.176	-101.58	Hamster_repeat1_Def5	0.78268	0.791465	0.825291	-80.8753	-57.948	-646.565	-472.845	56.1934	39.38	439.39	371.265
Imatinib	Hamster_repeat1_Pro15	1.02848	1.07733	1.01411	1.58921	1.1659	13.0088	7.57151	Hamster_repeat1_Def15	0.808069	0.889725	0.858626	-53.8136	-41.0462	-457.98	-207.958	55.4028	42.2121	470.989	215.529
Paroxetine Hydrochloride	Hamster_repeat1_Pro11	0.850036	0.816017	0.831247	-67.3397	-48.0373	-535.985	-414.344	Hamster_repeat1_Def11	0.673579	0.699759	0.655479	-121.946	-87.3523	-974.649	-715.096	54.6067	39.3149	438.664	300.752
Thonzonium bromide	Hamster_repeat1_Pro12	0.710376	0.759647	0.892391	-40.2586	-59.6703	-665.782	-76.7639	Hamster_repeat1_Def12	0.793685	0.710276	0.726654	-94.755	-73.7468	-822.843	-338.945	54.4965	14.0765	157.061	262.181
Pranoprofen	Hamster_repeat1_Pro9	1.25466	1.19617	1.24442	75.398	54.9724	613.365	375.898	Hamster_repeat1_Def9	1.08905	1.15837	1.07835	20.9293	16.201	180.766	76.3256	54.4687	38.7714	432.599	299.573
Prenylamine lactate	Hamster_repeat1_Pro7	0.878016	1.01577	0.965073	-13.6126	-14.1917	-158.346	-30.5535	Hamster_repeat1_Def7	0.866999	0.767484	0.798322	-67.5799	-55.7349	-621.873	-205.73	53.9674	41.5432	463.526	175.176
Altrenogest	Hamster_repeat1_Pro16	0.916524	0.892924	0.932836	-37.4372	-26.7596	-298.575	-224.914	Hamster_repeat1_Def16	0.761487	0.793795	0.752558	-91.3963	-65.4284	-730.029	-539.632	53.9591	38.6688	431.454	314.719
Meloxicam	Hamster_repeat1_Pro5	1.09416	1.19874	1.16451	41.0812	34.7174	387.366	118.872	Hamster_repeat1_Def5	0.986563	0.963122	1.02338	-12.7586	-9.27929	-103.535	-64.8592	53.8398	43.9967	490.901	183.731
Minocycline hydrochloride	Hamster_repeat1_Pro4	1.01474	0.890792	0.927327	-24.5409	-23.5341	-262.586	-59.3561	Hamster_repeat1_Def4	0.79927	0.816016	0.80174	-77.8232	-55.4046	-618.187	-491.095	53.2823	31.8705	355.601	431.738
Cisapride	Hamster_repeat1_Pro6	0.954228	1.05824	1.10114	7.24333	8.22747	91.7995	15.3603	Hamster_repeat1_Def6	0.892925	0.904913	0.870411	-45.7574	-32.6496	-364.294	-280.678	53.0007	40.8771	456.094	296.038
Famprofazone	Hamster_repeat1_Pro9	1.05878	1.04167	0.91423	3.54337	4.23391	47.2407	7.31459	Hamster_repeat1_Def9	0.892448	0.856876	0.88329	-49.0961	-35.052	-391.099	-299.081	52.6394	39.2859	438.34	306.396
Zuclopenthixol hydrochloride	Hamster_repeat1_Pro13	0.731888	0.778591	0.751021	-94.8324	-68.031	-759.068	-547.218	Hamster_repeat1_Def13	0.605556	0.590592	0.619087	-146.441	-104.348	-1164.29	-913.588	51.6081	36.3175	405.22	366.37
Fluphenazine dihydrochloride	Hamster_repeat1_Pro4	0.882287	0.832854	0.75913	-49.8086	-46.6871	-520.92	-123.53	Hamster_repeat1_Def4	0.623799	0.73674	0.636212	-101.164	-94.7726	-1057.44	-251.054	51.3553	48.0854	536.522	127.523
Sibutramine HCl	Hamster_repeat1_Pro7	0.948931	0.974322	0.991937	-17.2404	-12.341	-137.697	-101.882	Hamster_repeat1_Def7	0.582756	0.625644	0.751404	-67.9117	-92.027	-1026.81	-133.102	50.6713	79.686	889.111	31.2204
Argatroban	Hamster_repeat1_Pro8	1.20471	1.20205	1.20109	62.481	44.4743	496.231	395.163	Hamster_repeat1_Def8	1.06412	1.10031	1.23913	12.0197	17.3969	194.109	23.0723	50.4614	27.0774	302.122	372.091
Sisomicin sulfate	Hamster_repeat1_Pro7	0.277595	0.296299	0.301896	-254.826	-181.51	-2025.23	-1597.63	Hamster_repeat1_Def7	0.164077	0.157725	0.149802	-303.561	-216.091	-2411.07	-1918.2	48.7349	34.5812	385.846	320.567
Terconazole	Hamster_repeat1_Pro7	1.24921	1.29754	1.22975	75.9934	56.1258	626.234	346.425	Hamster_repeat1_Def7	1.03686	1.11306	1.12792	27.326	22.0957	246.537	87.2235	48.6674	34.0301	379.697	259.201
Acetohexamide	Hamster_repeat1_Pro1	1.20439	1.2205	1.24247	68.7012	49.0706	547.515	416.323	Hamster_repeat1_Def1	1.20302	1.01336	1.20825	20.5976	37.4496	417.851	37.5943	48.1036	11.621	129.663	378.728
Cyclosporin A	Hamster_repeat1_Pro6	0.63995	0.587745	0.626464	-137.27	-99.063	-1105.31	-746.409	Hamster_repeat1_Def6	0.530988	0.491182	0.491938	-185.079	-132.653	-1480.1	-1078.34	47.8093	33.5901	374.788	331.928
Clofazimine	Hamster_repeat1_Pro5	0.25096	0.279423	0.291179	-259.631	-185.68	-2071.75	-1550.24	Hamster_repeat1_Def5	0.147638	0.149718	0.146659	-307.118	-218.608	-2439.16	-1942.38	47.4874	32.9288	367.409	392.143
Chlorothiazide	Hamster_repeat1_Pro4	1.13997	1.20983	1.14135	38.6079	29.2254	326.088	154.268	Hamster_repeat1_Def4	1.10176	0.980644	0.957479	-8.78016	-10.2619	-114.499	-18.3297	47.3881	39.4873	440.587	172.597
Clemizole hydrochloride	Hamster_repeat1_Pro3	1.31762	1.29335	1.25714	92.3452	67.1738	749.504	468.79	Hamster_repeat1_Def3	1.1809	1.15286	1.15012	45.1371	32.1988	359.264	277.743	47.2081	34.975	390.24	191.047
Thioguanosine	Hamster_repeat1_Pro5	0.44782	0.468285	0.438517	-201.6	-143.7	-1603.36	-1252.61	Hamster_repeat1_Def5	0.291426	0.313554	0.315758	-248.738	-177.203	-1977.18	-1556.09	47.1372	33.5031	373.817	303.48
Busulfan	Hamster_repeat1_Pro2	0.890638	0.93153	0.821324	-37.7846	-32.7852	-365.806	-104.282	Hamster_repeat1_Def2	0.766774	0.784587	0.782732	-84.4791	-60.147	-671.102	-532.647	46.6945	27.3619	305.295	428.365
Clocortolone pivalate	Hamster_repeat1_Pro14	1.32797	0.924486	0.824449	-2.09264	-6.36827	-71.0551	-3.63064	Hamster_repeat1_Def14	0.946274	0.875206	0.870164	-47.965	-36.9056	-411.781	-178.935	45.8724	30.5373	340.726	175.305
Nalbuphine hydrochloride	Hamster_repeat1_Pro2	1.20133	1.21811	1.161	61.0067	44.25	493.728	317.127	Hamster_repeat1_Def2	1.18431	0.988646	1.13998	15.3379	25.3242	282.56	28.5015	45.6688	18.9258	211.168	288.625
Clioquinol	Hamster_repeat1_Pro12	1.01877	1.00007	0.841589	-3.42258	-5.29157	-59.0417	-6.45526	Hamster_repeat1_Def12	0.789468	0.860018	0.890144	-48.706	-40.4625	-451.468	-145.926	45.2834	35.171	392.426	139.471
Bambuterol hydrochloride	Hamster_repeat1_Pro5	1.04597	1.02461	1.03727	4.72127	3.36178	37.5097	29.7272	Hamster_repeat1_Def5	0.962722	0.897427	0.878676	-40.3214	-31.3646	-349.956	-144.507	45.0426	34.7263	387.465	174.234
Aceclidine Hydrochloride	Hamster_repeat1_Pro8	1.02668	1.01294	1.0371	1.01045	0.719642	8.02954	6.34471	Hamster_repeat1_Def8	0.892336	0.928293	0.898593	-43.7255	-31.2336	-348.494	-264.755	44.7359	31.9532	356.524	271.1
Gemfibrozil	Hamster_repeat1_Pro3	1.02543	1.06898	1.08122	15.5275	11.2618	125.655	80.7625	Hamster_repeat1_Def3	0.922722	0.993958	0.936957	-28.8889	-21.6065	-241.078	-122.489	44.4164	32.8683	366.734	203.252
Chlorpheniramine maleate	Hamster_repeat1_Pro2	1.22234	1.16937	1.15969	49.3151	36.2562	404.535	231.577	Hamster_repeat1_Def2	0.997073	1.19134	1.41842	5.62515	16.3483	182.409	9.78465	43.69	19.9079	222.126	221.792
Sparfloxacin	Hamster_repeat1_Pro15	1.02755	1.03574	1.01782	1.31607	0.936939	10.4541	8.30541	Hamster_repeat1_Def15	0.88279	0.914289	0.902802	-42.338	-30.1868	-336.814	-262.149	43.6541	31.1237	347.268	270.454
Erlotinib	Hamster_repeat1_Pro6	1.06267	1.03591	1.06433	13.6008	9.6973	108.199	84.2095	Hamster_repeat1_Def6	0.906077	0.869096	0.993787	-29.7907	-28.7039	-320.269	-71.7009	43.3914	38.4012	428.468	155.91
Doxapram hydrochloride	Hamster_repeat1_Pro16	1.03952	1.04192	1.02789	5.51073	3.92289	43.7703	34.8158	Hamster_repeat1_Def16	0.909738	0.9501	0.916009	-37.5556	-26.8859	-299.984	-221.674	43.0663	30.8087	343.754	256.49
Amlexanox	Hamster_repeat1_Pro16	1.0175	1.05206	1.05423	9.85806	7.04969	78.6582	58.9078	Hamster_repeat1_Def16	0.902619	0.969237	0.927445	-32.6485	-23.9977	-267.759	-153.541	42.5066	31.0474	346.417	212.449
Ethynylestradiol 3-methyl ether	Hamster_repeat1_Pro11	0.919995	0.958947	0.984613	-22.0671	-16.1556	-180.259	-106.69	Hamster_repeat1_Def11	0.838808	0.82648	0.865594	-64.563	-46.1462	-514.884	-388.138	42.4959	29.9905	334.625	281.448
Mercaptopurine	Hamster_repeat1_Pro8	0.690649	0.809976	0.799596	-54.9886	-54.502	-608.116	-128.761	Hamster_repeat1_Def8	0.650394	0.61386	0.735409	-96.8588	-91.2543	-1018.19	-238.822	41.8702	36.7522	410.07	110.062
Lacidipine	Hamster_repeat1_Pro8	1.08498	1.07223	1.10765	21.3858	15.2633	170.303	130.794	Hamster_repeat1_Def8	0.96526	0.950439	0.996686	-20.3472	-14.5994	-162.895	-117.184	41.733	29.8626	333.198	247.978
Amiodarone hydrochloride	Hamster_repeat1_Pro6	0.779838	0.74024	0.66745	-79.1576	-69.7262	-777.983	-213.26	Hamster_repeat1_Def6	0.681644	0.678121	0.680537	-120.322	-85.6462	-955.613	-760.983	41.1648	15.9199	177.63	547.723
Enoxacin	Hamster_repeat1_Pro15	0.957947	1.06224	0.965611	-16.0074	-14.2915	-159.46	-42.2689	Hamster_repeat1_Def15	0.877438	0.86027	0.841049	-57.1499	-40.7951	-455.179	-348.851	41.1424	26.5036	295.719	306.582
Fluoxetine hydrochloride	Hamster_repeat1_Pro7	0.932901	0.890398	0.906495	-40.8821	-29.2594	-326.467	-242.039	Hamster_repeat1_Def7	0.799949	0.785254	0.791629	-81.3751	-57.9277	-646.339	-514.151	40.4931	28.6683	319.872	272.113
Florfenicol	Hamster_repeat1_Pro12	0.800261	0.856195	0.761096	-69.1236	-55.371	-617.812	-226.206	Hamster_repeat1_Def12	0.594642	0.681908	0.671985	-108.808	-87.1465	-972.353	-356.228	39.6848	31.7755	354.541	130.022
Methacycline hydrochloride	Hamster_repeat1_Pro13	1.45122	0.98117	0.985448	-0.786819	-2.39833	-26.7598	-1.36498	Hamster_repeat1_Def13	0.912734	0.909131	0.888492	-40.1619	-28.6091	-319.211	-251.542	39.375	26.2108	292.451	250.177
Pinacidil	Hamster_repeat1_Pro4	0.929818	1.03376	1.0182	-1.5819	-1.37813	-15.3768	-4.33701	Hamster_repeat1_Def4	0.906555	0.938954	0.903266	-40.9282	-29.2469	-326.327	-246.685	39.3463	27.8687	310.951	242.348
Nevirapine	Hamster_repeat1_Pro16	1.07647	1.09322	0.935043	9.10443	12.2049	136.178	17.9115	Hamster_repeat1_Def16	0.939564	0.966444	0.921152	-29.3117	-21.0091	-234.413	-170.756	38.4162	33.214	370.592	188.667
Trifluoperazine dihydrochloride	Hamster_repeat1_Pro4	0.731232	0.719393	0.733097	-102.544	-72.997	-814.478	-647.879	Hamster_repeat1_Def4	0.622823	0.638672	0.593726	-139.528	-100.008	-1115.86	-812.623	36.984	27.0115	301.385	164.744
Norgestimate	Hamster_repeat1_Pro13	1.35918	1.00786	0.910289	-0.427663	-1.27683	-14.2465	-0.74275	Hamster_repeat1_Def13	0.925496	0.883543	0.917241	-37.105	-26.5778	-296.547	-217.685	36.6773	25.301	282.301	216.942
Tioconazole	Hamster_repeat1_Pro2	1.11773	1.17881	1.02906	19.8367	22.4492	250.481	42.1553	Hamster_repeat1_Def2	0.923429	1.01478	0.970521	-16.7858	-13.2128	-147.424	-57.8359	36.6225	35.662	397.905	99.9912
Cyproterone acetate	Hamster_repeat1_Pro14	0.848668	1.00528	0.992655	-5.37212	-7.21317	-80.4823	-10.5628	Hamster_repeat1_Def14	0.9035	0.881545	0.923245	-41.9516	-30.0074	-334.813	-250.017	36.5795	22.7942	254.331	239.454
Sulconazole nitrate	Hamster_repeat1_Pro11	1.15108	1.13367	1.03874	29.2821	26.915	300.31	74.3537	Hamster_repeat1_Def11	0.911655	0.99381	1.04492	-7.22667	-7.27694	-81.1938	-16.6848	36.5088	34.192	381.503	91.0385
Benzethonium chloride	Hamster_repeat1_Pro9	0.85596	0.967699	0.890318	-37.1533	-32.815	-366.139	-99.6832	Hamster_repeat1_Def9	0.80884	0.813298	0.84872	-73.3312	-52.5047	-585.831	-432.168	36.1779	19.6897	219.692	332.485
Benzamil hydrochloride	Hamster_repeat1_Pro9	0.910218	0.866096	0.934927	-38.2971	-28.2806	-315.546	-174.744	Hamster_repeat1_Def9	0.809595	0.836982	0.811029	-74.4669	-53.0834	-592.288	-462.289	36.1698	24.8028	276.742	287.545
Pempidine tartrate	Hamster_repeat1_Pro9	1.13416	1.09143	1.06521	22.8094	16.8393	187.887	104.245	Hamster_repeat1_Def9	0.985668	1.02226	0.972247	-13.2046	-9.50767	-106.084	-73.3803	36.0139	26.3469	293.971	177.625
Viomycin sulfate	Hamster_repeat1_Pro14	1.11297	0.888168	0.82141	-8.57621	-21.2981	-237.637	-15.0832	Hamster_repeat1_Def14	0.894016	0.893773	0.832682	-43.7517	-32.3715	-361.191	-197.237	35.1755	11.0734	123.554	182.154
Luteolin	Hamster_repeat1_Pro11	0.884304	0.958161	0.965851	-20.7923	-16.2835	-181.686	-72.8244	Hamster_repeat1_Def11	0.86461	0.88508	0.85938	-55.7481	-39.7168	-443.147	-348.617	34.9558	23.4333	261.461	275.792
Mometasone furoate	Hamster_repeat1_Pro8	1.01494	1.02428	0.998324	-3.10123	-2.20918	-24.6493	-19.4198	Hamster_repeat1_Def8	0.915688	0.934402	0.917427	-37.2742	-26.5399	-296.123	-234.841	34.173	24.3307	271.474	215.422
Bacampicillin hydrochloride	Hamster_repeat1_Pro6	1.02423	1.0082	0.971052	-5.38575	-3.88811	-43.3824	-29.1876	Hamster_repeat1_Def6	0.908848	0.875568	0.939642	-39.1809	-28.6386	-319.541	-191.667	33.7951	24.7505	276.158	162.48
Alprenolol hydrochloride	Hamster_repeat1_Pro4	1.03855	0.929187	1.03889	3.77767	3.60061	40.1745	9.19635	Hamster_repeat1_Def4	0.887548	0.959598	0.934571	-29.8514	-22.2073	-247.783	-130.328	33.629	25.808	287.957	139.524
Glutethimide, para-amino	Hamster_repeat1_Pro4	0.990343	0.953481	1.04566	-10.4762	-8.29368	-92.5383	-35.4632	Hamster_repeat1_Def4	0.931669	0.887123	0.897522	-43.911	-31.4938	-351.398	-253.998	33.4349	23.2001	258.859	218.535
Desipramine hydrochloride	Hamster_repeat1_Pro5	0.999925	1.02446	0.980017	-8.31276	-5.95456	-66.4391	-48.7471	Hamster_repeat1_Def5	0.870345	0.963764	0.888299	-41.1881	-33.5258	-374.07	-129.306	32.8754	27.5712	307.631	80.5589
Tomoxetine hydrochloride	Hamster_repeat1_Pro8	0.948796	0.997978	1.0227	-8.59274	-6.42426	-71.6798	-36.5048	Hamster_repeat1_Def8	0.94051	0.902558	0.873842	-41.1172	-30.1974	-336.933	-194.457	32.5245	23.7732	265.254	157.952
Methapyrilene hydrochloride	Hamster_repeat1_Pro5	1.13832	1.11831	1.09686	32.9646	23.5764	263.058	196.719	Hamster_repeat1_Def5	1.02589	1.12596	1.00054	0.511362	0.508336	5.67185	1.19418	32.4532	23.068	257.386	195.525
Dropropizine (R,S)	Hamster_repeat1_Pro4	1.0374	1.11538	1.05447	10.0088	7.62382	85.0642	38.9035	Hamster_repeat1_Def4	0.949194	1.02121	0.921485	-22.2336	-18.4339	-205.68	-66.8989	32.2424	26.0577	290.744	105.802
Tetracaïne hydrochloride	Hamster_repeat1_Pro8	1.06305	1.17696	1.21686	29.9363	36.2132	404.055	61.4318	Hamster_repeat1_Def8	1.01924	1.00962	1.05677	-1.57975	-1.13563	-12.671	-8.9217	31.516	37.3488	416.726	70.3535
Chloroquine diphosphate	Hamster_repeat1_Pro7	0.845155	0.832409	0.877822	-62.1108	-44.5539	-497.119	-358.679	Hamster_repeat1_Def7	0.730324	0.754327	0.782058	-93.3192	-67.1927	-749.715	-518.574	31.2084	22.6388	252.597	159.896
Levocabastine hydrochloride	Hamster_repeat1_Pro13	1.03321	1.05778	1.05527	11.0223	7.85249	87.6157	68.941	Hamster_repeat1_Def13	0.956549	0.973415	0.966466	-20.0937	-14.3047	-159.607	-126.863	31.1159	22.1572	247.223	195.804
Acarbose	Hamster_repeat1_Pro8	0.965972	0.844721	0.97284	-12.8891	-13.9122	-155.228	-28.2165	Hamster_repeat1_Def8	0.952239	0.89286	0.887536	-43.9439	-32.5942	-363.676	-195.181	31.0547	18.682	208.448	166.965
S(-)Eticlopride hydrochloride	Hamster_repeat1_Pro12	1.12324	1.12382	1.14129	35.0503	24.9561	278.452	220.856	Hamster_repeat1_Def12	1.04624	0.910124	1.0575	4.22101	5.27455	58.8517	8.53565	30.8293	19.6816	219.601	212.32
Clebopride maleate	Hamster_repeat1_Pro5	1.00403	0.972682	1.02551	-6.83753	-4.92929	-54.9995	-37.5467	Hamster_repeat1_Def5	0.878211	0.961197	0.907545	-37.6531	-28.8796	-322.229	-142.228	30.8155	23.9503	267.23	104.681
Butoconazole nitrate	Hamster_repeat1_Pro6	0.946703	0.902125	0.846129	-36.677	-30.0879	-335.711	-113.019	Hamster_repeat1_Def6	0.831767	0.82877	0.856638	-67.2117	-47.9095	-534.559	-417.477	30.5347	17.8216	198.848	304.458
Nafronyl oxalate	Hamster_repeat1_Pro5	0.21158	0.261305	0.239378	-272.111	-195.613	-2182.59	-1536.6	Hamster_repeat1_Def5	0.161157	0.160988	0.161632	-302.38	-215.235	-2401.53	-1912.42	30.2691	19.6225	218.941	375.812
Tremorine dihydrochloride	Hamster_repeat1_Pro5	1.1678	1.15691	1.08557	42.2915	33.0297	368.535	149.487	Hamster_repeat1_Def5	1.03793	1.16442	1.07592	13.022	12.6945	141.641	30.9761	29.2695	20.3352	226.894	118.511
Dipivefrin hydrochloride	Hamster_repeat1_Pro8	0.936733	0.972	0.995391	-17.7911	-12.9103	-144.049	-92.1294	Hamster_repeat1_Def8	0.831967	0.896029	0.763847	-47.0491	-46.6328	-520.314	-110.17	29.258	33.7226	376.266	18.0403
Bifonazole	Hamster_repeat1_Pro15	0.99705	0.914008	0.942074	-26.4403	-20.3006	-226.507	-99.4612	Hamster_repeat1_Def15	0.914833	0.857938	0.860376	-55.6793	-40.714	-454.274	-271.584	29.2391	20.4135	227.767	172.122
Ritodrine hydrochloride	Hamster_repeat1_Pro5	1.12051	1.13137	1.11689	33.8974	24.1303	269.239	214.154	Hamster_repeat1_Def5	1.012	1.10534	1.03963	4.88857	3.92111	43.7506	15.9402	29.0088	20.2092	225.488	198.214
Todralazine hydrochloride	Hamster_repeat1_Pro1	0.878268	1.04058	0.983421	-7.55537	-9.48284	-105.807	-15.2495	Hamster_repeat1_Def1	0.950906	0.873312	0.915119	-35.9287	-27.0302	-301.594	-147.83	28.3733	17.5474	195.788	132.58
Brompheniramine maleate	Hamster_repeat1_Pro6	0.990824	0.937276	0.838055	-17.5942	-20.5731	-229.548	-36.7209	Hamster_repeat1_Def6	0.87413	0.949675	0.882654	-45.9356	-35.0729	-391.332	-176.758	28.3414	14.4998	161.784	140.037
Benperidol	Hamster_repeat1_Pro7	1.01723	1.00693	1.01207	-4.11244	-2.92731	-32.662	-26.0032	Hamster_repeat1_Def7	0.958411	0.930865	0.901137	-31.9929	-23.1657	-258.475	-168.776	27.8805	20.2384	225.813	142.773
Benoxinate hydrochloride	Hamster_repeat1_Pro1	1.19393	1.35136	1.33569	54.0648	72.3026	806.73	106.455	Hamster_repeat1_Def1	1.20186	1.08462	1.27516	26.2356	39.9144	445.352	49.6822	27.8291	32.3882	361.378	56.7725
Benzocaine	Hamster_repeat1_Pro9	0.873938	0.846865	0.891791	-52.1587	-37.3776	-417.048	-304.474	Hamster_repeat1_Def9	0.792751	0.762944	0.815907	-79.9112	-57.6078	-642.77	-438.922	27.7525	20.2302	225.722	134.448
Bupropion hydrochloride	Hamster_repeat1_Pro4	0.996503	1.01452	0.953646	-9.32733	-6.80129	-75.8867	-46.4612	Hamster_repeat1_Def4	0.892932	0.989859	0.893511	-36.9309	-32.0752	-357.885	-101.763	27.6035	25.2739	281.998	55.302
Niacin	Hamster_repeat1_Pro12	0.973793	1.31336	0.918917	-1.63592	-4.77196	-53.244	-2.84498	Hamster_repeat1_Def12	0.955854	0.924192	0.941083	-28.9442	-20.6362	-230.252	-179.308	27.3083	15.8643	177.008	176.463
Levetiracetam	Hamster_repeat1_Pro8	1.00248	1.03648	1.05299	4.39305	3.16237	35.2847	24.4701	Hamster_repeat1_Def8	0.956831	0.954028	0.88287	-22.6237	-17.3334	-193.4	-85.8312	27.0168	20.4957	228.685	110.301
Dirithromycin	Hamster_repeat1_Pro7	0.975798	1.04317	1.15782	3.06167	4.40976	49.2027	5.8854	Hamster_repeat1_Def7	1.02508	0.928538	0.943998	-23.6846	-19.7123	-219.943	-70.6825	26.7463	24.122	269.146	76.5679
Cinnarizine	Hamster_repeat1_Pro4	0.984104	1.05039	1.04191	6.07291	4.50746	50.2928	26.8667	Hamster_repeat1_Def4	0.942979	0.959759	1.02546	-20.5161	-15.8982	-177.387	-74.5275	26.589	20.4056	227.68	101.394
Clemastine fumarate	Hamster_repeat1_Pro4	0.852998	1.00399	0.863998	-28.9575	-37.333	-416.55	-57.8075	Hamster_repeat1_Def4	0.886789	0.842575	0.864315	-55.5423	-39.779	-443.842	-326.322	26.5848	2.446	27.2917	268.514
Tylosin	Hamster_repeat1_Pro9	1.07557	1.05029	1.07787	18.1211	12.917	144.124	112.554	Hamster_repeat1_Def9	0.996704	1.06016	0.99903	-8.30976	-6.16528	-68.7902	-36.8476	26.4309	19.0823	212.914	149.402
Sumatriptan succinate	Hamster_repeat1_Pro9	1.05602	1.01108	1.06936	11.0367	8.03051	89.6019	55.9039	Hamster_repeat1_Def9	0.974691	1.04675	0.954098	-15.0629	-12.1576	-135.651	-48.3066	26.0995	20.1881	225.252	104.211
Vatalanib	Hamster_repeat1_Pro6	0.849587	0.769297	0.753971	-75.945	-62.8905	-701.712	-229.112	Hamster_repeat1_Def6	0.732687	0.727392	0.750096	-101.987	-72.6324	-810.409	-640.747	26.0421	9.74195	108.698	411.635
Secnidazole	Hamster_repeat1_Pro9	1.09251	1.0604	1.08537	21.5344	15.3604	171.386	132.65	Hamster_repeat1_Def9	1.00065	1.01101	1.05493	-4.40068	-3.18779	-35.5683	-23.1329	25.9351	18.5482	206.954	155.783
Sulfaphenazole	Hamster_repeat1_Pro1	1.08773	1.05102	1.08137	20.1007	14.3625	160.253	121.272	Hamster_repeat1_Def1	1.00718	1.00505	1.02492	-5.82162	-4.14538	-46.2528	-36.6449	25.9223	18.5079	206.505	157.917
Doxycycline hydrochloride	Hamster_repeat1_Pro15	0.924281	0.9416	0.974446	-28.4867	-20.4969	-228.698	-159.402	Hamster_repeat1_Def15	0.865499	0.904132	0.844549	-54.2653	-39.4507	-440.179	-276.773	25.7786	18.9538	211.48	117.371
Nomifensine maleate	Hamster_repeat1_Pro2	1.1499	1.16968	1.07239	37.6014	31.1596	347.669	113.264	Hamster_repeat1_Def2	1.05766	1.06886	1.0482	11.8648	8.44792	94.2593	74.7521	25.7366	22.7117	253.41	38.5116
Nilvadipine	Hamster_repeat1_Pro9	0.976372	1.01139	0.999665	-8.43609	-6.02053	-67.1752	-51.6374	Hamster_repeat1_Def9	0.92053	0.926177	0.969853	-33.7332	-24.339	-271.567	-183.787	25.2971	18.3185	204.392	132.149
Loteprednol etabonate	Hamster_repeat1_Pro16	1.00708	1.00438	0.977549	-6.79459	-4.84532	-54.0625	-41.984	Hamster_repeat1_Def16	0.92912	0.970294	0.902882	-32.0413	-23.5789	-263.085	-149.514	25.2467	18.7335	209.023	107.53
Isoconazole	Hamster_repeat1_Pro2	1.18291	1.264	1.2063	59.2496	45.3424	505.917	225.835	Hamster_repeat1_Def2	1.07203	1.1275	1.15011	34.011	25.7801	287.646	135.074	25.2386	19.5624	218.271	90.7612
Halcinonide	Hamster_repeat1_Pro9	1.09655	1.41472	1.04324	2.68955	7.69874	85.9001	4.68259	Hamster_repeat1_Def9	0.959096	0.972081	0.927708	-22.5139	-16.1375	-180.057	-131.093	25.2034	23.8362	265.957	135.775
Liothyronine	Hamster_repeat1_Pro11	1.01489	1.00443	1.04339	-3.10962	-2.2229	-24.8024	-18.6638	Hamster_repeat1_Def11	1.00068	0.939496	0.93672	-28.2614	-20.9839	-234.132	-124.765	25.1518	18.761	209.329	106.101
Fenofibrate	Hamster_repeat1_Pro4	1.07114	0.999655	1.05802	11.3642	8.51469	95.0043	47.7336	Hamster_repeat1_Def4	0.976801	0.961408	1.06366	-13.4304	-11.5772	-129.175	-37.4811	24.7946	20.0919	224.179	85.2147
Amfepramone hydrochloride	Hamster_repeat1_Pro2	1.23346	1.16407	1.10084	34.2786	34.0857	380.318	80.0288	Hamster_repeat1_Def2	1.0987	0.952018	1.15431	9.57872	16.1815	180.548	17.7172	24.6999	17.9043	199.77	62.3117
Chlorthalidone	Hamster_repeat1_Pro5	1.09732	1.11915	1.08382	25.7005	18.3415	204.649	157.309	Hamster_repeat1_Def5	1.02319	1.08761	1.02841	1.54853	1.14791	12.808	6.90177	24.1519	17.1936	191.841	150.407
Lanatoside C	Hamster_repeat1_Pro9	1.12787	1.26491	0.998258	8.53599	18.9114	211.008	15.174	Hamster_repeat1_Def9	0.943647	1.06452	0.912862	-15.5717	-18.9334	-211.253	-31.8776	24.1077	37.8449	422.261	47.0516
Econazole nitrate	Hamster_repeat1_Pro4	1.01486	1.02088	0.974048	-3.09655	-2.22805	-24.8599	-17.3269	Hamster_repeat1_Def4	0.945292	0.906358	0.961558	-27.0448	-19.5702	-218.359	-143.483	23.9483	17.3422	193.499	126.157
Moricizine hydrochloride	Hamster_repeat1_Pro14	1.04685	1.11689	1.09967	25.3936	18.8839	210.701	111.106	Hamster_repeat1_Def14	1.25268	1.04239	1.00293	1.50493	3.35579	37.4428	2.67341	23.8887	15.5281	173.258	108.433
Diacerein	Hamster_repeat1_Pro12	0.785026	0.751342	0.709525	-90.5757	-67.7859	-756.333	-382.761	Hamster_repeat1_Def12	0.695258	0.677497	0.721578	-114.409	-81.9453	-914.32	-671.593	23.8332	14.1595	157.987	288.832
Furosemide	Hamster_repeat1_Pro5	1.10801	1.13006	1.07652	29.1052	20.9964	234.271	158.817	Hamster_repeat1_Def5	0.982426	1.09788	1.04462	5.75432	5.11609	57.0837	15.2873	23.3509	15.8803	177.188	143.53
Nifuroxazide	Hamster_repeat1_Pro7	0.471347	0.479582	0.514154	-189.391	-135.735	-1514.49	-1104.23	Hamster_repeat1_Def7	0.407744	0.438557	0.384007	-212.718	-153.59	-1713.71	-1151.2	23.3267	17.8544	199.213	46.9741
Urosiol	Hamster_repeat1_Pro12	0.945463	0.961011	0.796641	-12.6618	-17.9178	-199.922	-24.4688	Hamster_repeat1_Def12	0.920942	0.904098	0.938424	-35.9688	-25.6602	-286.309	-221.145	23.307	7.7424	86.3873	196.676
Thiorphan	Hamster_repeat1_Pro8	1.00609	0.998408	1.0203	-6.2062	-4.41935	-49.3097	-39.0518	Hamster_repeat1_Def8	0.95866	0.929897	0.867891	-29.4064	-23.2786	-259.735	-99.5651	23.2002	18.8593	210.426	60.5133
Enilconazole	Hamster_repeat1_Pro13	0.963453	0.983796	1.00651	-13.9403	-9.97787	-111.33	-82.458	Hamster_repeat1_Def13	0.902843	0.912196	0.975571	-36.7384	-27.7505	-309.632	-148.27	22.7981	17.7727	198.302	65.8116
Risperidone	Hamster_repeat1_Pro13	1.10234	1.12857	1.13901	36.5991	26.1372	291.631	222.202	Hamster_repeat1_Def13	1.04458	1.06384	1.08129	13.9927	9.98934	111.458	85.3097	22.6065	16.1479	180.173	136.893
Azaperone	Hamster_repeat1_Pro14	1.49423	0.919277	0.897459	-1.36793	-4.24536	-47.3684	-2.37086	Hamster_repeat1_Def14	0.958932	0.863316	0.767748	-23.8572	-36.048	-402.213	-45.2578	22.4892	31.8027	354.844	42.8869
Formestane	Hamster_repeat1_Pro14	1.03749	1.02736	1.0352	3.99823	2.84602	31.755	25.2802	Hamster_repeat1_Def14	0.967622	0.922806	1.00261	-18.4443	-13.9665	-155.834	-73.5893	22.4425	16.8125	187.589	98.8695
Benztropine mesylate	Hamster_repeat1_Pro15	1.00503	1.08502	1.05144	9.06543	6.87114	76.666	36.0127	Hamster_repeat1_Def15	0.985917	0.990013	0.967315	-13.2707	-9.45136	-105.455	-83.333	22.3361	16.3225	182.121	119.346
Chlorcyclizine hydrochloride	Hamster_repeat1_Pro9	0.941663	1.23765	0.957902	-3.52789	-9.26807	-103.41	-6.1775	Hamster_repeat1_Def9	0.964062	0.927182	0.95022	-25.7069	-18.3553	-204.802	-156.403	22.179	9.08721	101.392	150.226
Methylhydantoin-5-(D)	Hamster_repeat1_Pro11	0.957106	0.791965	1.30906	-1.43144	-4.35099	-48.547	-2.48363	Hamster_repeat1_Def11	0.944264	0.955039	1.00409	-23.4492	-17.1312	-191.145	-115.135	22.0177	12.7802	142.598	112.651
Guanabenz acetate	Hamster_repeat1_Pro2	1.0792	1.10801	1.12165	29.3432	21.0056	234.374	173.298	Hamster_repeat1_Def2	1.04013	1.04479	1.0555	7.35868	5.23847	58.4492	46.4801	21.9846	15.7671	175.925	126.818
Pipenzolate bromide	Hamster_repeat1_Pro10	1.11496	1.03739	1.12792	27.8797	22.5646	251.769	88.777	Hamster_repeat1_Def10	1.09354	1.20582	0.946289	5.98658	12.9558	144.556	10.6692	21.8931	9.60885	107.212	78.1077
Oxcarbazepine	Hamster_repeat1_Pro6	1.11268	1.11507	1.11101	31.1558	22.1769	247.443	197.045	Hamster_repeat1_Def6	1.05052	1.0756	1.04123	9.34303	6.6676	74.3949	57.2077	21.8128	15.5093	173.048	139.838
Meclocycline sulfosalicylate	Hamster_repeat1_Pro6	0.996362	1.01571	1.04008	-2.81606	-2.0164	-22.4983	-16.5857	Hamster_repeat1_Def6	0.935354	0.875532	0.990034	-24.6058	-21.7424	-242.594	-65.9732	21.7898	19.726	220.096	49.3875
Monensin sodium salt	Hamster_repeat1_Pro10	0.222271	0.214857	0.219684	-281.863	-200.632	-2238.59	-1782.54	Hamster_repeat1_Def10	0.157515	0.14732	0.163475	-303.619	-216.143	-2411.65	-1917.38	21.7566	15.5103	173.059	134.848
Reserpine	Hamster_repeat1_Pro11	0.891681	0.729646	0.838603	-34.4881	-43.4606	-484.919	-69.4915	Hamster_repeat1_Def11	0.887658	0.861137	0.834208	-56.2394	-40.5563	-452.514	-307.929	21.7513	-2.90428	-32.405	238.437
Methazolamide	Hamster_repeat1_Pro11	1.11458	1.12488	1.01218	23.5686	22.1877	247.564	58.163	Hamster_repeat1_Def11	0.997673	1.04197	1.02972	2.0597	1.47645	16.4738	11.9837	21.5089	20.7113	231.09	46.1793
Amitryptiline hydrochloride	Hamster_repeat1_Pro1	0.91204	0.898614	0.96676	-37.4755	-27.8185	-310.391	-165.678	Hamster_repeat1_Def1	0.83781	0.855569	0.873153	-58.8127	-41.9688	-468.274	-360.377	21.3371	14.1502	157.884	194.699
Phenindione	Hamster_repeat1_Pro7	1.0141	0.97065	1.01626	-3.36096	-2.41933	-26.9941	-18.7275	Hamster_repeat1_Def7	0.949206	0.945306	1.01578	-24.5487	-18.5474	-206.946	-98.9629	21.1877	16.1281	179.952	80.2355
Toremifene	Hamster_repeat1_Pro12	0.846945	0.86392	0.756602	-48.9359	-43.4574	-484.884	-130.23	Hamster_repeat1_Def12	0.641224	0.735762	0.769858	-70.0558	-69.9611	-780.603	-162.926	21.1199	26.5036	295.719	32.6958
Diosmin	Hamster_repeat1_Pro8	1.04667	1.10658	1.10384	27.1045	19.9344	222.422	126.964	Hamster_repeat1_Def8	1.04859	1.10107	0.971326	6.15811	6.03333	67.318	14.5776	20.9464	13.9011	155.104	112.386
Troleandomycin	Hamster_repeat1_Pro1	1.05172	1.10502	1.07988	19.3932	13.9836	156.025	106.296	Hamster_repeat1_Def1	1.1401	1.01695	1.00593	-1.46575	-1.6391	-18.2886	-3.13699	20.859	15.6227	174.313	109.433
Homochlorcyclizine dihydrochloride	Hamster_repeat1_Pro4	0.781783	0.813542	0.811278	-74.2944	-53.0179	-591.557	-455.094	Hamster_repeat1_Def4	0.739683	0.702133	0.775229	-95.0642	-70.7122	-788.984	-415.34	20.7699	17.6943	197.427	-39.7539
Eserine sulfate, physostigmine sulfate	Hamster_repeat1_Pro8	0.895899	0.871809	0.906217	-44.7138	-31.9075	-356.014	-274.013	Hamster_repeat1_Def8	0.892516	0.815311	0.809664	-65.3457	-51.6878	-576.716	-221.781	20.6319	19.7802	220.702	-52.2322
Betaxolol hydrochloride	Hamster_repeat1_Pro5	0.213124	0.215589	0.230837	-283.234	-201.652	-2249.97	-1786.24	Hamster_repeat1_Def5	0.15874	0.156897	0.15736	-303.711	-216.183	-2412.1	-1920.83	20.4763	14.5309	162.131	134.59
Digoxigenin	Hamster_repeat1_Pro12	1.05443	0.997788	0.834373	-2.83969	-5.33935	-59.5748	-5.15521	Hamster_repeat1_Def12	0.956704	0.915198	0.960941	-23.2607	-16.731	-186.679	-130.599	20.421	11.3917	127.105	125.444
Spiramycin	Hamster_repeat1_Pro10	1.1094	1.02612	1.1221	25.3278	21.1402	235.875	75.1352	Hamster_repeat1_Def10	1.30248	1.04728	1.08716	4.91785	11.1936	124.894	8.71795	20.41	9.94658	110.981	66.4172
Dizocilpine maleate	Hamster_repeat1_Pro2	1.08612	1.11842	0.976807	13.4028	14.9283	166.565	28.754	Hamster_repeat1_Def2	1.00293	1.06937	0.99231	-6.77487	-5.18553	-57.8585	-25.8054	20.1777	20.1138	224.424	54.5595
Finasteride	Hamster_repeat1_Pro9	0.86136	0.927369	0.964801	-28.4565	-23.8103	-265.667	-83.9875	Hamster_repeat1_Def9	0.881732	0.93456	0.879473	-48.5618	-35.3998	-394.98	-242.445	20.1052	11.5895	129.312	158.457
Efavirenz	Hamster_repeat1_Pro6	1.10125	1.03492	1.08203	19.6951	14.5016	161.804	91.5629	Hamster_repeat1_Def6	0.924805	1.02236	1.06203	-0.327632	-0.346273	-3.86361	-0.727916	20.0227	14.8478	165.668	92.2908
Metolazone	Hamster_repeat1_Pro2	1.23993	1.18176	1.11655	41.3535	38.634	431.066	102.955	Hamster_repeat1_Def2	1.12153	1.02496	1.16884	21.3332	23.4546	261.699	46.1402	20.0203	15.1794	169.367	56.8149
Ebselen	Hamster_repeat1_Pro10	1.09366	1.10436	1.16117	26.9915	20.0526	223.741	118.759	Hamster_repeat1_Def10	1.0535	1.03633	1.15951	7.21733	7.21458	80.498	16.7705	19.7742	12.8381	143.243	101.989
Metaraminol bitartrate	Hamster_repeat1_Pro3	1.10463	1.08861	1.0851	22.7108	16.1706	180.426	143.07	Hamster_repeat1_Def3	1.4111	1.09717	1.07311	3.07267	8.5903	95.8479	5.35751	19.6381	7.58028	84.5783	137.713
Iobenguane sulfate	Hamster_repeat1_Pro7	1.11784	1.08418	1.09574	25.158	17.9472	200.25	154.739	Hamster_repeat1_Def7	1.03956	1.03933	1.05104	5.52556	3.93332	43.8868	34.923	19.6325	14.0139	156.363	119.816
Etoricoxib	Hamster_repeat1_Pro8	0.961831	1.00073	1.16544	-2.78076	-4.8949	-54.6157	-5.10376	Hamster_repeat1_Def8	0.896928	0.913058	1.03902	-22.4086	-26.3135	-293.597	-46.6663	19.6278	21.4186	238.982	41.5626
Meglumine	Hamster_repeat1_Pro12	0.99922	0.985239	0.829819	-5.88852	-8.71426	-97.231	-11.2328	Hamster_repeat1_Def12	0.930879	0.951408	0.970921	-25.2643	-18.0579	-201.485	-151.845	19.3757	9.34366	104.254	140.612
Troglitazone	Hamster_repeat1_Pro8	0.755356	0.750076	0.739372	-95.9356	-68.2953	-762.017	-605.854	Hamster_repeat1_Def8	0.672777	0.722604	0.643606	-115.288	-87.2719	-973.752	-460.633	19.3523	18.9766	211.735	-145.221
Piperidolate hydrochloride	Hamster_repeat1_Pro14	1.08963	1.04969	1.12743	21.7581	16.3728	182.683	89.4288	Hamster_repeat1_Def14	1.10118	1.42314	1.0127	2.47739	7.24786	80.8694	4.30761	19.2807	9.12495	101.813	85.1212
Isoxsuprine hydrochloride	Hamster_repeat1_Pro1	1.0421	1.0751	1.07988	17.8953	12.7969	142.784	106.969	Hamster_repeat1_Def1	0.993719	1.05476	1.0202	-1.23118	-0.896025	-9.99756	-6.2258	19.1265	13.693	152.782	113.195
Carbadox	Hamster_repeat1_Pro8	1.01786	1.04861	1.02305	-0.263177	-0.187687	-2.09415	-1.62493	Hamster_repeat1_Def8	0.594903	0.574876	0.899371	-19.2951	-53.0964	-592.433	-33.6777	19.0319	52.9087	590.339	32.0527
Ketotifen fumarate	Hamster_repeat1_Pro5	1.10647	1.07689	1.06406	18.4966	13.242	147.75	109.143	Hamster_repeat1_Def5	0.963254	1.18539	1.01887	-0.527268	-1.00472	-11.2103	-0.955281	19.0238	14.2467	158.96	110.098
Leflunomide	Hamster_repeat1_Pro10	1.08033	0.982503	0.965365	-10.7654	-10.0965	-112.654	-26.6816	Hamster_repeat1_Def10	0.969022	0.83824	0.903882	-29.7339	-29.1822	-325.606	-70.2693	18.9685	19.0857	212.952	43.5878
Meclozine dihydrochloride	Hamster_repeat1_Pro6	1.18534	1.13378	1.03676	23.1686	26.2762	293.182	49.1749	Hamster_repeat1_Def6	1.06147	0.98731	1.20895	4.20842	7.79667	86.9927	7.6577	18.9602	18.4795	206.189	41.5172
Pramoxine hydrochloride	Hamster_repeat1_Pro9	1.10989	1.06102	1.09163	23.5394	16.9159	188.742	133.402	Hamster_repeat1_Def9	1.12123	1.02037	1.03987	4.68358	3.9655	44.2458	13.5036	18.8558	12.9504	144.497	119.898
Phenformin hydrochloride	Hamster_repeat1_Pro3	1.03897	0.983339	0.995541	-9.71287	-7.04308	-78.5844	-50.6091	Hamster_repeat1_Def3	0.929824	0.939332	0.994525	-28.4725	-21.0312	-234.659	-129.697	18.7596	13.9881	156.075	79.0876
Zardaverine	Hamster_repeat1_Pro13	0.965493	0.976242	0.959875	-20.4349	-14.5475	-162.316	-129.034	Hamster_repeat1_Def13	0.907134	0.911753	0.949757	-38.9579	-27.9444	-311.795	-225.08	18.523	13.3969	149.479	96.0461
Demeclocycline hydrochloride	Hamster_repeat1_Pro10	1.00623	0.995579	0.989313	-9.89018	-7.04085	-78.5596	-62.4387	Hamster_repeat1_Def10	0.986613	0.939605	0.918613	-28.3944	-20.9637	-233.906	-129.722	18.5042	13.9228	155.347	67.2834
Tobramycin	Hamster_repeat1_Pro7	1.04152	0.936465	0.981353	-12.4784	-10.4778	-116.908	-36.5678	Hamster_repeat1_Def7	0.930502	0.981327	0.933976	-30.9408	-22.3909	-249.831	-164.055	18.4623	11.9132	132.923	127.487
Brinzolamide	Hamster_repeat1_Pro5	1.16633	1.17764	1.14893	49.901	35.56	396.768	311.065	Hamster_repeat1_Def5	1.11941	1.10943	1.18242	31.4746	23.7752	265.276	127.008	18.4264	11.7848	131.491	184.056
(-) -Levobunolol hydrochloride	Hamster_repeat1_Pro11	1.02103	1.05826	1.05564	11.1063	7.94361	88.6323	66.2466	Hamster_repeat1_Def11	0.965096	1.00133	1.04843	-7.29327	-5.58309	-62.2944	-27.7642	18.3996	13.5267	150.927	94.0108
Clobutinol hydrochloride	Hamster_repeat1_Pro6	1.07701	1.05818	1.09533	18.5911	13.274	148.107	113.159	Hamster_repeat1_Def6	1.18519	1.02622	0.933302	0.216238	0.457924	5.10938	0.386335	18.3748	12.816	142.997	112.772
Heptaminol hydrochloride	Hamster_repeat1_Pro1	1.03675	1.0158	1.02053	-1.14378	-0.814456	-9.08744	-7.19866	Hamster_repeat1_Def1	0.987907	0.923164	0.966527	-19.4558	-14.2659	-159.174	-93.0401	18.312	13.4514	150.087	85.8415
Dolasetron mesilate	Hamster_repeat1_Pro12	1.00662	1.27677	0.903096	-0.687753	-1.94028	-21.6491	-1.19848	Hamster_repeat1_Def12	0.934345	0.987156	0.968849	-18.9947	-13.7002	-152.863	-103.828	18.307	11.76	131.214	102.63
Tropicamide	Hamster_repeat1_Pro3	1.06076	1.06059	1.07503	12.9535	9.22153	102.891	81.7956	Hamster_repeat1_Def3	1.02904	0.973036	1.00851	-5.26712	-3.81112	-42.5233	-27.9621	18.2207	13.0327	145.414	109.758
Medrysone	Hamster_repeat1_Pro10	1.09293	1.04362	1.08387	20.789	14.9784	167.124	114.802	Hamster_repeat1_Def10	1.23197	1.05463	0.973583	2.5723	5.64992	63.0401	4.57688	18.2167	9.32846	104.084	110.225
Enalapril maleate	Hamster_repeat1_Pro4	1.055	0.923784	0.990411	-8.25071	-8.12228	-90.6258	-19.4425	Hamster_repeat1_Def4	0.921298	1.01099	0.890146	-26.444	-25.0372	-279.357	-64.8438	18.1933	16.9149	188.731	45.4013
Pizotifen malate	Hamster_repeat1_Pro13	1.1069	1.00829	1.10884	23.05	20.4232	227.875	61.5487	Hamster_repeat1_Def13	1.11446	1.03955	1.0368	5.02637	3.90839	43.6086	18.0372	18.0236	16.5148	184.267	43.5115
Penicillamine	Hamster_repeat1_Pro9	1.05949	1.00208	1.09223	11.2508	8.85269	98.7755	38.8109	Hamster_repeat1_Def9	1.02005	0.8799	0.992698	-6.67986	-7.44852	-83.1082	-14.3209	17.9307	16.3012	181.884	53.1319
Methotrimeprazine maleat salt	Hamster_repeat1_Pro10	0.932377	0.847629	0.907501	-37.2658	-28.8719	-322.143	-135.474	Hamster_repeat1_Def10	0.913667	0.81787	0.841961	-55.1294	-44.983	-501.906	-172.052	17.8636	16.1111	179.763	36.578
Promethazine hydrochloride	Hamster_repeat1_Pro12	1.1001	0.961882	0.716918	-2.45062	-6.92898	-77.3114	-4.26986	Hamster_repeat1_Def12	0.933691	0.966947	0.966086	-20.1586	-14.3969	-160.636	-122.321	17.708	7.46791	83.3246	118.051
Ceftazidime pentahydrate	Hamster_repeat1_Pro7	1.01605	1.03282	1.03751	3.16221	2.25182	25.1251	19.8914	Hamster_repeat1_Def7	0.982478	0.980004	1.0034	-14.4732	-10.3094	-115.029	-90.7082	17.6354	12.5612	140.154	110.6
Atovaquone	Hamster_repeat1_Pro7	0.951196	0.972387	0.951102	-25.4333	-18.1142	-202.112	-159.645	Hamster_repeat1_Def7	0.899679	0.869091	0.918233	-43.0636	-30.9522	-345.355	-243.583	17.6302	12.838	143.243	83.9374
Clindamycin hydrochloride	Hamster_repeat1_Pro2	1.24707	1.22175	1.17908	66.8865	49.2938	550.005	309.111	Hamster_repeat1_Def2	1.17853	1.20367	1.11811	49.4258	38.4067	428.53	177.783	17.4607	10.8871	121.475	131.328
Mefexamide hydrochloride	Hamster_repeat1_Pro3	1.02856	1.02021	1.00542	-1.25761	-0.895613	-9.99297	-7.90387	Hamster_repeat1_Def3	0.968213	0.991738	0.921653	-18.6763	-13.8376	-154.396	-83.4904	17.4187	12.942	144.403	75.5865
Oxymetazoline hydrochloride	Hamster_repeat1_Pro3	0.963486	1.0033	1.08652	-5.28531	-5.00694	-55.8659	-12.9522	Hamster_repeat1_Def3	0.941546	0.980928	0.958814	-22.6848	-16.2105	-180.872	-136.705	17.3994	11.2036	125.006	123.752
Androsterone	Hamster_repeat1_Pro6	1.18349	1.12848	1.07495	30.2258	25.8072	287.948	85.7941	Hamster_repeat1_Def6	1.06124	1.04309	1.10252	12.8269	9.33099	104.112	65.091	17.3989	16.4762	183.836	20.7031
Benserazide hydrochloride	Hamster_repeat1_Pro12	1.1515	0.979653	1.09894	12.7279	17.3461	193.542	24.8971	Hamster_repeat1_Def12	0.981514	1.01034	1.03944	-4.63093	-3.35575	-37.4424	-24.2697	17.3588	20.7019	230.985	49.1668
Alclometasone dipropionate	Hamster_repeat1_Pro10	0.99507	0.965161	0.837194	-10.6844	-13.7117	-152.991	-21.3681	Hamster_repeat1_Def10	0.93958	0.932164	1.00056	-28.041	-20.955	-233.81	-119.417	17.3566	7.24333	80.8188	98.0485
Prednisone	Hamster_repeat1_Pro1	0.912388	0.961387	0.953503	-24.3242	-17.5274	-195.565	-134.179	Hamster_repeat1_Def1	0.857339	0.882501	0.958127	-41.6588	-34.8867	-389.255	-122.739	17.3347	17.3593	193.69	-11.4402
Folinic acid calcium salt	Hamster_repeat1_Pro10	1.1003	1.08054	1.08932	22.9618	16.3484	182.411	144.757	Hamster_repeat1_Def10	1.02375	1.0936	1.0408	5.69141	4.23095	47.2076	24.9507	17.2704	12.1175	135.203	119.806
Streptomycin sulfate	Hamster_repeat1_Pro5	1.02142	1.0367	0.996072	-0.829055	-0.59283	-6.61461	-4.95827	Hamster_repeat1_Def5	0.944738	1.05701	0.954261	-18.0664	-16.9962	-189.638	-44.6197	17.2374	16.4033	183.023	39.6615
Fluocinolone acetonide	Hamster_repeat1_Pro15	1.05918	0.99909	1.05529	10.6714	7.8426	87.5052	50.2399	Hamster_repeat1_Def15	1.01305	0.977787	1.00519	-6.50136	-4.64176	-51.7913	-39.5912	17.1728	12.4844	139.296	89.8311
Testosterone propionate	Hamster_repeat1_Pro6	0.990576	0.908252	0.820645	-20.6477	-26.9301	-300.477	-41.0335	Hamster_repeat1_Def6	0.954683	0.841315	0.888411	-37.8197	-33.2931	-371.474	-101.987	17.172	6.36304	70.9968	60.9536
Gestrinone	Hamster_repeat1_Pro13	0.999706	0.991961	1.42073	-0.598871	-1.80051	-20.0895	-1.0397	Hamster_repeat1_Def13	0.916661	0.97035	0.990278	-17.7441	-13.2965	-148.359	-74.485	17.1452	11.496	128.269	73.4453
Halofantrine hydrochloride	Hamster_repeat1_Pro13	0.864855	0.818229	0.864848	-54.9345	-39.6301	-442.18	-299.723	Hamster_repeat1_Def13	0.817941	0.827567	0.798179	-72.0597	-51.3594	-573.052	-448.224	17.1253	11.7293	130.872	148.501
Mitotane	Hamster_repeat1_Pro15	0.98791	1.01596	1.05697	-2.6443	-1.95162	-21.7756	-12.1072	Hamster_repeat1_Def15	0.979227	0.966351	0.920651	-19.6605	-14.3154	-159.727	-99.033	17.0162	12.3638	137.951	86.9259
Escitalopram	Hamster_repeat1_Pro8	1.08873	1.06164	1.14216	21.1866	16.1363	180.044	82.3878	Hamster_repeat1_Def8	1.0643	1.00825	1.03598	4.19907	3.03622	33.8772	22.4295	16.9875	13.1001	146.167	59.9583
Spironolactone	Hamster_repeat1_Pro2	1.11634	1.16226	1.08091	30.2356	23.002	256.649	118.157	Hamster_repeat1_Def2	1.09505	1.11665	0.963957	13.2631	16.7191	186.546	26.7206	16.9725	6.28292	70.1028	91.4361
Flucloxacillin sodium	Hamster_repeat1_Pro13	1.08179	0.953222	1.02699	0.801856	0.777574	8.67593	1.91741	Hamster_repeat1_Def13	0.969566	1.0562	0.964765	-16.1653	-13.4004	-149.518	-48.6576	16.9671	14.178	158.194	50.575
Debrisoquin sulfate	Hamster_repeat1_Pro5	1.0701	1.08419	1.09	21.1629	15.0681	168.125	133.355	Hamster_repeat1_Def5	1.03724	1.09411	1.01483	4.38838	3.34014	37.2683	17.1127	16.7745	11.728	130.857	116.242
Glibenclamide	Hamster_repeat1_Pro4	1.10027	0.998582	1.04595	6.64241	5.47492	61.0874	20.2481	Hamster_repeat1_Def4	0.910168	1.08765	0.837667	-9.97611	-21.3333	-238.03	-17.8034	16.6185	26.8082	299.117	38.0515
Tiratricol, 3,3',5-triiodothyroacetic acid	Hamster_repeat1_Pro3	1.03893	0.996701	1.02502	0.426531	0.305288	3.40631	2.52353	Hamster_repeat1_Def3	0.977276	0.960007	1.0064	-16.1743	-11.6027	-129.459	-93.3723	16.6008	11.908	132.865	95.8958
Melengestrol acetate	Hamster_repeat1_Pro15	1.00052	1.02753	1.08495	1.20014	0.926919	10.3423	4.41332	Hamster_repeat1_Def15	0.967185	0.981135	0.979876	-15.3945	-10.9589	-122.276	-97.2471	16.5946	11.8858	132.618	101.66
Furazolidone	Hamster_repeat1_Pro11	0.670278	0.702415	0.636072	-120.012	-88.0567	-982.508	-571.272	Hamster_repeat1_Def11	0.568217	0.571098	0.657059	-136.339	-111.939	-1248.98	-419.311	16.3265	23.882	266.468	-151.961
Nitrendipine	Hamster_repeat1_Pro12	1.00709	1.00747	1.0147	-5.72295	-4.07366	-45.4526	-36.191	Hamster_repeat1_Def12	0.961051	0.973981	0.954724	-21.9889	-15.6556	-174.68	-138.638	16.266	11.5819	129.228	102.447
Zidovudine, AZT	Hamster_repeat1_Pro5	0.989195	1.15362	1.00393	-3.19889	-4.54129	-50.6702	-6.17579	Hamster_repeat1_Def5	0.963582	1.00776	0.922997	-19.4607	-14.9569	-166.884	-72.9144	16.2618	10.4156	116.214	66.7386
Dobutamine hydrochloride	Hamster_repeat1_Pro5	0.999209	1.10445	1.04643	6.6538	5.58709	62.3389	19.4982	Hamster_repeat1_Def5	0.984884	1.04253	0.995907	-9.5505	-6.95045	-77.551	-48.304	16.2043	12.5375	139.89	67.8022
Haloperidol	Hamster_repeat1_Pro2	0.970712	0.812279	0.996338	-7.35859	-11.7228	-130.799	-13.7811	Hamster_repeat1_Def2	0.507097	0.797457	0.681555	-23.5626	-56.5765	-631.263	-41.5598	16.204	44.8538	500.464	27.7787
Betahistine mesylate	Hamster_repeat1_Pro7	1.1131	0.969624	1.02377	-0.00712606	-0.00773488	-0.0863034	-0.0155416	Hamster_repeat1_Def7	0.976609	1.02557	0.9673	-16.1238	-11.7583	-131.196	-80.2553	16.1167	11.7506	131.109	80.2398
Bufexamac	Hamster_repeat1_Pro4	0.905695	0.937387	0.919166	-36.6126	-26.1042	-291.262	-226.739	Hamster_repeat1_Def4	0.828684	0.917907	0.803678	-52.3014	-47.8197	-533.557	-133.702	15.6889	21.7155	242.295	-93.0376
Minoxidil	Hamster_repeat1_Pro1	1.02553	1.04433	0.912857	0.392708	0.41796	4.66347	0.86813	Hamster_repeat1_Def1	1.00058	0.966572	0.882855	-15.2255	-14.0163	-156.39	-38.586	15.6182	14.4343	161.053	39.4541
Valsartan	Hamster_repeat1_Pro16	0.930372	1.14478	0.888162	-7.21948	-16.4669	-183.733	-12.7954	Hamster_repeat1_Def16	1.00038	0.955158	0.925323	-22.8231	-17.0775	-190.546	-96.5372	15.6036	0.61064	6.81333	83.7418
Clodronate	Hamster_repeat1_Pro9	1.10984	1.01487	1.08845	19.6045	15.9936	178.451	61.2088	Hamster_repeat1_Def9	1.01999	1.07124	1.03542	4.02126	2.89751	32.3295	22.1905	15.5832	13.0961	146.122	39.0183
Estramustine	Hamster_repeat1_Pro16	0.231368	0.216685	0.226797	-279.347	-198.857	-2218.78	-1764.85	Hamster_repeat1_Def16	0.153928	0.190503	0.180425	-294.603	-210.39	-2347.47	-1788.6	15.256	11.5334	128.686	23.7461
Tibolone	Hamster_repeat1_Pro3	1.08382	1.07266	1.0585	17.1158	12.1913	136.026	107.318	Hamster_repeat1_Def3	1.03662	1.06967	0.888273	1.87359	2.86917	32.0133	3.54212	15.2422	9.32209	104.013	103.776
Benidipine hydrochloride	Hamster_repeat1_Pro16	0.927338	0.978654	1.05727	-11.185	-10.9852	-122.57	-26.4153	Hamster_repeat1_Def16	0.978673	0.898049	0.943233	-26.3846	-20.027	-223.455	-104.137	15.1996	9.04182	100.886	77.7216
Beclomethasone dipropionate	Hamster_repeat1_Pro11	1.03137	0.9126	1.06685	1.45505	1.78532	19.9201	2.96625	Hamster_repeat1_Def11	0.983996	0.963847	1.02568	-13.5895	-9.91713	-110.652	-67.2786	15.0445	11.7025	130.572	70.2448
Asenapine maleate	Hamster_repeat1_Pro3	1.06537	1.02293	1.00165	-0.29642	-0.216943	-2.42058	-1.43648	Hamster_repeat1_Def3	0.940325	0.991245	0.828199	-15.3278	-19.5442	-218.068	-30.7344	15.0314	19.3272	215.647	29.2979
Tranilast	Hamster_repeat1_Pro8	0.923913	0.979801	0.976954	-15.9969	-11.6719	-130.231	-79.3053	Hamster_repeat1_Def8	0.918521	1.00367	0.923886	-30.927	-24.7503	-276.156	-101.474	14.9301	13.0784	145.925	22.1691
Pyrithyldione	Hamster_repeat1_Pro11	1.11543	1.13008	0.967842	15.0717	21.0319	234.667	29.2538	Hamster_repeat1_Def11	0.955313	1.02445	1.06886	0.182374	0.161056	1.79702	0.489414	14.8894	20.8708	232.87	28.7643
Tranexamic acid	Hamster_repeat1_Pro3	1.04971	1.04939	1.0417	8.96906	6.3843	71.234	56.7173	Hamster_repeat1_Def3	0.88734	0.989108	1.06383	-5.82099	-7.99349	-89.1889	-11.3576	14.7901	14.3778	160.423	68.0748
Picotamide monohydrate	Hamster_repeat1_Pro2	1.17482	1.12653	1.05847	28.1399	25.2244	281.446	73.8817	Hamster_repeat1_Def2	1.08169	1.1658	1.02699	13.3664	13.9848	156.038	29.92	14.7735	11.2396	125.408	43.9617
Tribenoside	Hamster_repeat1_Pro13	0.98923	0.991134	0.97728	-12.116	-8.62497	-96.2347	-76.5467	Hamster_repeat1_Def13	0.946077	0.929882	0.982041	-26.8734	-19.3783	-216.217	-147.217	14.7573	10.7533	119.982	70.6707
Nelfinavir mesylate	Hamster_repeat1_Pro16	0.850552	0.893884	0.789984	-51.2314	-42.784	-477.371	-151.807	Hamster_repeat1_Def16	0.777482	0.830408	0.834985	-65.9362	-48.1819	-537.599	-323.197	14.7048	5.39791	60.2281	171.389
Danazol	Hamster_repeat1_Pro2	1.15627	1.11287	1.09465	30.3993	22.1925	247.617	150.079	Hamster_repeat1_Def2	1.03179	1.10184	1.07049	15.7301	11.6262	129.722	71.378	14.6692	10.5663	117.896	78.7013
Penciclovir	Hamster_repeat1_Pro8	1.00875	0.970426	1.04651	-4.99672	-3.74363	-41.7703	-20.9939	Hamster_repeat1_Def8	0.971286	0.967316	0.93004	-19.6553	-14.0875	-157.184	-114.538	14.6586	10.3439	115.413	93.5437
Perospirone	Hamster_repeat1_Pro16	1.01828	1.00825	1.04696	-1.92495	-1.37595	-15.3524	-11.5624	Hamster_repeat1_Def16	1.04068	0.964406	0.928524	-16.5223	-14.6005	-162.908	-44.2951	14.5973	13.2245	147.555	32.7328
Progesterone	Hamster_repeat1_Pro6	1.13164	0.901334	0.876134	-9.05693	-21.0817	-235.222	-16.0204	Hamster_repeat1_Def6	0.909482	0.932075	1.02786	-23.6267	-22.4015	-249.949	-57.8452	14.5698	1.31986	14.7266	41.8248
Cefadroxil	Hamster_repeat1_Pro6	1.08088	1.07412	1.05358	17.6206	12.5557	140.092	109.943	Hamster_repeat1_Def6	1.13238	1.03407	1.03474	3.0725	2.69245	30.0415	8.34481	14.5481	9.86322	110.051	101.598
Digoxin	Hamster_repeat1_Pro6	1.04591	1.03667	1.1032	7.41788	5.50497	61.4227	32.8435	Hamster_repeat1_Def6	1.00349	0.997927	1.00614	-7.11904	-5.06741	-56.5405	-45.0201	14.5369	10.5724	117.963	77.8636
Ethamivan	Hamster_repeat1_Pro7	1.11289	1.08477	1.1029	27.6949	19.7344	220.19	172.779	Hamster_repeat1_Def7	1.07017	1.04278	1.06152	13.2073	9.41038	104.998	82.4718	14.4875	10.324	115.192	90.3067
Mepenzolate bromide	Hamster_repeat1_Pro9	1.02677	0.95606	1.01711	-2.21594	-1.66278	-18.5528	-9.23698	Hamster_repeat1_Def9	0.92387	1.03076	0.966338	-16.6794	-14.1711	-158.117	-47.7763	14.4635	12.5083	139.564	38.5393
Tracazolate hydrochloride	Hamster_repeat1_Pro13	0.988563	1.04081	0.981508	-11.9956	-8.77791	-97.9411	-58.1962	Hamster_repeat1_Def13	0.945677	0.91286	0.981107	-26.4221	-19.455	-217.072	-122.828	14.4266	10.677	119.131	64.6319
Fluocinonide	Hamster_repeat1_Pro10	1.04206	1.05473	1.02129	6.38678	4.5557	50.8311	39.3358	Hamster_repeat1_Def10	1.02332	1.0009	0.994691	-8.01534	-5.71295	-63.7433	-49.8403	14.4021	10.2687	114.574	89.1762
Fulvestrant	Hamster_repeat1_Pro2	0.634803	0.662157	0.716417	-117.567	-89.8582	-1002.61	-450.442	Hamster_repeat1_Def2	0.623656	0.561047	0.633511	-131.929	-99.5067	-1110.26	-536.176	14.3624	9.64849	107.655	85.7337
Pioglitazone	Hamster_repeat1_Pro2	0.329928	0.382518	0.34817	-233.606	-168.454	-1879.56	-1279.58	Hamster_repeat1_Def2	0.316017	0.309589	0.334486	-247.908	-176.59	-1970.33	-1553.4	14.3026	8.13544	90.7727	273.819
Xylometazoline hydrochloride	Hamster_repeat1_Pro3	0.984514	0.980819	1.04439	-13.198	-9.77939	-109.115	-58.9728	Hamster_repeat1_Def3	0.990261	0.939085	0.907052	-27.4589	-21.0453	-234.817	-104.027	14.261	11.2659	125.702	45.0542
Iocetamic acid	Hamster_repeat1_Pro11	1.01135	1.05489	1.05092	9.42078	6.7638	75.4683	53.8963	Hamster_repeat1_Def11	0.997546	1.04289	1.00992	-4.8259	-3.46182	-38.6259	-27.8633	14.2467	10.2256	114.094	81.7596
Benzbromarone	Hamster_repeat1_Pro5	1.06035	1.07903	1.01381	12.3889	9.10358	101.575	58.3761	Hamster_repeat1_Def5	1.01323	1.06154	1.01851	-1.83019	-1.31926	-14.7199	-10.0615	14.2191	10.4228	116.295	68.4376
Nifenazone	Hamster_repeat1_Pro3	1.01341	1.05237	0.968136	-3.36213	-2.57996	-28.7864	-12.6755	Hamster_repeat1_Def3	1.04983	0.918903	0.950151	-17.4296	-17.8377	-199.028	-39.6968	14.0675	15.2578	170.241	27.0213
Piperacetazine	Hamster_repeat1_Pro14	1.00989	0.967725	0.845825	-9.98116	-13.06	-145.719	-19.8115	Hamster_repeat1_Def14	0.937267	0.847337	0.735932	-23.9848	-38.7681	-432.563	-44.773	14.0037	25.7081	286.843	24.9615
Naltrexone hydrochloride dihydrate	Hamster_repeat1_Pro2	1.12692	1.24325	1.19518	46.9416	42.0791	469.505	123.242	Hamster_repeat1_Def2	1.0551	1.19352	1.18934	32.9613	39.246	437.894	68.1612	13.9803	2.83311	31.6109	55.0805
Silodosin	Hamster_repeat1_Pro16	0.966314	1.00952	0.966665	-19.8215	-14.2474	-158.969	-112.065	Hamster_repeat1_Def16	0.924259	0.954214	0.927193	-33.7941	-24.1011	-268.913	-208.594	13.9727	9.85367	109.944	96.5296
Flecainide acetate	Hamster_repeat1_Pro10	1.19405	1.06588	1.09996	18.5969	18.5058	206.482	43.3887	Hamster_repeat1_Def10	0.94397	1.05015	1.11203	4.70729	6.14114	68.5209	9.35397	13.8896	12.3647	137.961	34.0347
Pefloxacine	Hamster_repeat1_Pro6	1.04804	1.03851	1.05801	8.49649	6.04926	67.4958	53.5737	Hamster_repeat1_Def6	1.00269	1.0304	0.909144	-5.38279	-5.15109	-57.4742	-13.048	13.8793	11.2003	124.97	66.6217
Naftopidil dihydrochloride	Hamster_repeat1_Pro13	0.868622	0.975703	0.846376	-36.2762	-37.5349	-418.802	-81.8996	Hamster_repeat1_Def13	0.844084	0.860097	0.93555	-50.1181	-40.523	-452.143	-159.998	13.8419	2.9881	33.3403	78.0983
Carbinoxamine maleate salt	Hamster_repeat1_Pro11	1.04601	1.00301	0.917294	-5.14353	-5.05758	-56.4309	-12.1339	Hamster_repeat1_Def11	0.966552	0.991804	0.970001	-18.8392	-13.4221	-149.759	-117.767	13.6957	8.36449	93.3284	105.633
Cisatracurium besylate	Hamster_repeat1_Pro16	0.918586	1.00572	0.829902	-17.8652	-24.2978	-271.108	-34.9706	Hamster_repeat1_Def16	0.981716	0.928509	0.906838	-31.5564	-23.7022	-264.462	-130.894	13.6912	-0.595611	-6.64564	95.9239
Meptazinol hydrochloride	Hamster_repeat1_Pro13	1.06625	1.02915	1.09119	14.5085	10.5775	118.021	72.3625	Hamster_repeat1_Def13	1.07527	1.06949	1.58965	0.864519	2.66145	29.6957	1.49898	13.644	7.91608	88.3251	70.8635
Deflazacort	Hamster_repeat1_Pro11	0.999328	1.00814	1.01691	-5.48918	-3.90783	-43.6023	-34.6471	Hamster_repeat1_Def11	1.01689	0.968405	0.965683	-19.0617	-13.8078	-154.063	-100.213	13.5725	9.89996	110.461	65.5656
Molsidomine	Hamster_repeat1_Pro7	1.06919	0.984743	1.07449	13.6883	11.2249	125.244	42.2169	Hamster_repeat1_Def7	1.02491	0.92541	1.11915	0.161868	0.248748	2.77545	0.305753	13.5264	10.9761	122.468	41.9112
Ciprofibrate	Hamster_repeat1_Pro14	0.996429	1.00852	1.04321	-5.30392	-3.80917	-42.5015	-30.2494	Hamster_repeat1_Def14	0.953416	0.996849	0.969975	-18.7486	-13.4249	-149.791	-110.403	13.4447	9.6157	107.289	80.1539
Flurandrenolide	Hamster_repeat1_Pro9	0.862902	1.05505	1.10017	2.85099	5.9701	66.6124	5.10043	Hamster_repeat1_Def9	0.991622	0.945125	1.02418	-10.5817	-8.00038	-89.2657	-42.5207	13.4327	13.9705	155.878	47.6211
Raclopride	Hamster_repeat1_Pro6	0.950217	0.929171	0.773553	-13.8506	-21.1784	-236.302	-26.1954	Hamster_repeat1_Def6	0.974646	0.916621	0.944816	-27.1647	-19.6871	-219.663	-142.205	13.3141	-1.49126	-16.6391	116.009
Gemcitabine	Hamster_repeat1_Pro15	0.21418	0.22563	0.19739	-283.479	-201.994	-2253.79	-1768.85	Hamster_repeat1_Def15	0.157538	0.17319	0.197818	-296.787	-212.182	-2367.47	-1778.84	13.3082	10.1882	113.677	9.99454
Dimethisoquin hydrochloride	Hamster_repeat1_Pro8	1.04966	1.06264	1.02004	9.00818	6.4497	71.9637	53.0991	Hamster_repeat1_Def8	0.999372	0.961474	1.12673	-4.2454	-5.66515	-63.2099	-8.36581	13.2536	12.1148	135.174	61.4649
Acebutolol hydrochloride	Hamster_repeat1_Pro1	0.951537	1.00811	1.01078	-5.32003	-3.90742	-43.5978	-25.1484	Hamster_repeat1_Def1	0.970905	0.971043	0.969873	-18.5406	-13.1973	-147.252	-117.261	13.2206	9.28991	103.654	92.1129
Benfluorex hydrochloride	Hamster_repeat1_Pro5	1.19381	1.1516	1.18653	56.6431	40.5885	452.874	330.887	Hamster_repeat1_Def5	1.15448	1.12555	1.14788	43.4304	30.9562	345.4	269.935	13.2127	9.63231	107.474	60.9519
Rosiglitazone Hydrochloride	Hamster_repeat1_Pro15	1.04703	1.11459	0.94398	4.08354	5.39861	60.236	8.07419	Hamster_repeat1_Def15	0.9536	0.995806	1.03875	-9.03494	-6.95242	-77.5729	-33.6921	13.1185	12.351	137.809	41.7663
Phenethicillin potassium salt	Hamster_repeat1_Pro10	0.938886	0.934494	0.953324	-29.7563	-21.1858	-236.385	-187.601	Hamster_repeat1_Def10	0.955793	0.89554	0.888705	-42.8375	-31.9184	-356.135	-185.377	13.0813	10.7326	119.751	-2.22417
Flavoxate hydrochloride	Hamster_repeat1_Pro4	0.97397	0.976472	0.956992	-17.4602	-12.4323	-138.716	-109.962	Hamster_repeat1_Def4	0.902833	0.988893	0.928215	-30.4739	-23.7222	-264.684	-108.932	13.0136	11.2898	125.968	-1.03021
Antazoline hydrochloride	Hamster_repeat1_Pro4	1.0364	1.05997	1.00645	4.35706	3.14263	35.0645	23.813	Hamster_repeat1_Def4	0.999024	0.999276	1.00034	-8.59582	-6.11855	-68.2688	-54.3647	12.9529	9.26118	103.333	78.1778
Amiprilose hydrochloride	Hamster_repeat1_Pro11	0.980426	1.03417	1.03432	3.54668	2.58463	28.8385	17.7479	Hamster_repeat1_Def11	0.993177	0.948475	1.04587	-9.38336	-7.58037	-84.5794	-30.0222	12.93	10.165	113.418	47.7701
Nimodipine	Hamster_repeat1_Pro12	1.61909	0.939504	1.06449	0.466301	1.45142	16.1945	0.808057	Hamster_repeat1_Def12	0.988183	1.00048	0.96916	-12.463	-8.88548	-99.1414	-77.2331	12.9293	10.3369	115.336	78.0412
Fludrocortisone acetate	Hamster_repeat1_Pro4	1.04781	1.05821	1.01073	8.32848	5.98745	66.8061	47.0042	Hamster_repeat1_Def4	1.00593	1.00072	0.864145	-4.46475	-5.44722	-60.7784	-9.12552	12.7932	11.4347	127.584	56.1297
Amcinonide	Hamster_repeat1_Pro15	1.01375	0.944958	1.0855	-2.30705	-2.42617	-27.0704	-5.14453	Hamster_repeat1_Def15	1.06451	0.96605	0.950088	-15.0648	-14.1198	-157.545	-37.3647	12.7577	11.6937	130.474	32.2202
Mebhydroline 1,5-naphtalenedisulfonate	Hamster_repeat1_Pro6	1.16262	1.07857	1.06245	15.9048	13.5086	150.725	45.585	Hamster_repeat1_Def6	1.03206	1.03374	1.10499	3.23144	2.47124	27.5734	12.3518	12.6734	11.0374	123.151	33.2332
Nitrofurantoin	Hamster_repeat1_Pro3	0.984641	1.01792	0.933467	-12.6414	-9.7254	-108.513	-47.1831	Hamster_repeat1_Def3	0.950783	0.952772	0.907668	-25.3039	-18.207	-203.148	-141.576	12.6625	8.48161	94.6352	94.3933
Alfadolone acetate	Hamster_repeat1_Pro13	1.09246	1.05383	1.03142	10.2745	7.48316	83.4947	51.6465	Hamster_repeat1_Def13	1.06174	1.01662	0.982508	-2.36192	-1.78588	-19.9263	-9.48767	12.6364	9.26904	103.421	61.1342
Estradiol Valerate	Hamster_repeat1_Pro15	0.999479	1.54453	0.964878	-0.344784	-1.0677	-11.9131	-0.597635	Hamster_repeat1_Def15	0.963446	1.00103	0.986876	-12.8967	-9.21077	-102.771	-78.2389	12.5519	8.14307	90.8578	77.6412
Tamoxifen citrate	Hamster_repeat1_Pro2	0.840822	0.852584	0.939421	-49.681	-42.2248	-471.131	-142.211	Hamster_repeat1_Def2	0.815029	0.845633	0.850118	-62.2261	-44.4451	-495.905	-377.142	12.5451	2.22035	24.774	234.931
Diphenhydramine hydrochloride	Hamster_repeat1_Pro1	1.09467	1.04123	1.13826	21.7512	17.5476	195.79	69.8432	Hamster_repeat1_Def1	1.09053	0.951891	1.14421	9.32297	14.7664	164.759	17.4831	12.4283	2.78114	31.0311	52.3601
Levopropoxyphene napsylate	Hamster_repeat1_Pro14	0.889765	0.994609	1.0527	-5.43871	-6.85059	-76.4368	-10.9608	Hamster_repeat1_Def14	0.941671	1.0389	0.89462	-17.8516	-19.6988	-219.793	-38.5207	12.4129	12.8482	143.356	27.56
Ifenprodil tartrate	Hamster_repeat1_Pro4	1.03473	0.968081	0.983025	-13.7416	-10.1519	-113.272	-62.531	Hamster_repeat1_Def4	0.930332	0.939517	0.836239	-26.04	-22.9796	-256.399	-69.9575	12.2984	12.8277	143.127	7.42645
Phenacetin	Hamster_repeat1_Pro7	1.05445	1.03997	1.0514	9.6743	6.88682	76.841	61.1158	Hamster_repeat1_Def7	1.0163	1.03897	1.00569	-2.62307	-1.87115	-20.8777	-16.1437	12.2974	8.75797	97.7187	77.2595
Dicyclomine hydrochloride	Hamster_repeat1_Pro1	1.05489	1.08748	1.03518	10.7553	7.75144	86.4881	59.2246	Hamster_repeat1_Def1	0.86741	1.01368	1.04853	-1.49148	-2.26875	-25.314	-2.82452	12.2468	10.0202	111.802	62.0492
Chlorotrianisene	Hamster_repeat1_Pro10	1.07407	1.03453	1.05995	12.6185	9.01932	100.635	75.8291	Hamster_repeat1_Def10	1.13256	1.01767	1.0253	0.379145	0.366311	4.08718	0.909995	12.2393	8.65301	96.5476	74.9191
Clonidine hydrochloride	Hamster_repeat1_Pro4	0.952231	0.979883	1.02705	-14.5986	-10.9259	-121.908	-61.6767	Hamster_repeat1_Def4	0.935427	1.01252	0.919615	-26.8269	-21.8633	-243.943	-83.9666	12.2283	10.9373	122.035	22.2899
Megestrol acetate	Hamster_repeat1_Pro12	0.912817	0.960721	0.651241	-5.92906	-15.5861	-173.904	-10.3816	Hamster_repeat1_Def12	0.996323	0.926412	0.83171	-18.1328	-22.8534	-254.991	-36.5345	12.2038	7.26733	81.0866	26.1529
Ethinylestradiol	Hamster_repeat1_Pro15	1.0215	0.954385	1.01228	-3.85653	-2.86638	-31.9822	-16.9248	Hamster_repeat1_Def15	0.977374	0.991969	0.937995	-16.0094	-11.5732	-129.13	-85.6934	12.1528	8.70683	97.1481	68.7685
Flunisolide	Hamster_repeat1_Pro9	0.949554	1.0675	1.0647	9.84684	9.92518	110.742	22.7147	Hamster_repeat1_Def9	1.01433	0.907977	1.03054	-2.30472	-2.29957	-25.6579	-5.36424	12.1516	12.2247	136.4	28.079
Oxyphenbutazone	Hamster_repeat1_Pro14	1.52526	0.998834	0.869295	-0.310045	-0.963424	-10.7496	-0.537326	Hamster_repeat1_Def14	1.03813	0.938935	0.845122	-12.4172	-18.9917	-211.903	-23.4828	12.1072	18.0283	201.154	22.9455
Bemegride	Hamster_repeat1_Pro12	0.996681	1.00537	0.874974	-5.96099	-6.5132	-72.6722	-12.9443	Hamster_repeat1_Def12	0.938038	0.843729	0.993093	-18.0364	-20.4843	-228.557	-38.2512	12.0754	13.9711	155.885	25.3069
Chloropyramine hydrochloride	Hamster_repeat1_Pro11	1.09111	1.12814	0.964434	11.8481	15.6467	174.58	23.4361	Hamster_repeat1_Def11	0.974657	1.02313	1.06556	-0.211841	-0.166494	-1.85769	-0.733459	12.06	15.8132	176.438	24.1696
Rebamipide	Hamster_repeat1_Pro9	0.99509	1.1878	1.55789	3.00302	9.20963	102.758	5.20796	Hamster_repeat1_Def9	1.01282	0.936799	0.996243	-9.04856	-6.85077	-76.4387	-36.127	12.0516	16.0604	179.197	41.3349
Sulpiride	Hamster_repeat1_Pro1	1.11676	1.16756	1.12037	33.2688	24.0729	268.597	176.577	Hamster_repeat1_Def1	1.1628	1.03843	1.10562	21.2584	19.9994	223.147	52.5021	12.0104	4.07351	45.4509	124.075
Gliquidone	Hamster_repeat1_Pro13	1.07896	1.11066	1.08446	21.215	15.1331	168.85	130.618	Hamster_repeat1_Def13	1.0689	1.11531	0.964932	9.25243	10.738	119.811	19.388	11.9625	4.39509	49.0391	111.23
Indoprofen	Hamster_repeat1_Pro11	0.998406	1.05007	1.04744	8.13082	5.89387	65.7619	42.4899	Hamster_repeat1_Def11	1.0136	1.01065	1.01329	-3.68413	-2.62238	-29.2597	-23.3004	11.815	8.51625	95.0217	65.7903
Oxytetracycline dihydrate	Hamster_repeat1_Pro4	1.04455	1.03131	1.00543	2.62061	1.87292	20.8974	15.7692	Hamster_repeat1_Def4	0.973585	0.997666	1.00034	-9.14828	-6.51974	-72.7452	-56.9637	11.7689	8.39266	93.6426	72.7329
Neostigmine bromide	Hamster_repeat1_Pro6	1.09547	1.1464	1.21506	32.8801	30.0494	335.281	84.1013	Hamster_repeat1_Def6	1.05416	1.13836	1.2205	21.1264	26.8418	299.493	42.4236	11.7536	3.20754	35.7888	41.6777
Apramycin	Hamster_repeat1_Pro13	1.03725	1.01282	1.05018	4.69989	3.35661	37.452	28.515	Hamster_repeat1_Def13	0.998509	0.935864	1.05004	-7.04387	-6.21741	-69.3719	-18.9172	11.7438	9.57402	106.824	47.4322
Corticosterone	Hamster_repeat1_Pro6	1.04304	1.05373	1.15921	7.55581	7.29676	81.415	18.1432	Hamster_repeat1_Def6	1.17858	0.96211	0.894642	-4.12759	-10.0273	-111.882	-7.27282	11.6834	17.3241	193.297	25.416
Fenbufen	Hamster_repeat1_Pro3	1.02302	0.995375	1.07407	-0.256697	-0.19429	-2.16782	-1.0263	Hamster_repeat1_Def3	1.00194	0.937605	0.988544	-11.9327	-8.77996	-97.964	-55.7331	11.676	8.58567	95.7962	54.7068
Isradipine	Hamster_repeat1_Pro13	1.02588	1.04268	0.981261	0.70876	0.517556	5.77473	3.49215	Hamster_repeat1_Def13	0.992582	0.970092	0.99428	-10.9321	-7.78821	-86.8984	-68.381	11.6408	8.30577	92.6732	71.8731
Sulfanilamide	Hamster_repeat1_Pro10	1.00382	0.951399	1.03534	-6.45511	-4.96141	-55.3579	-24.1817	Hamster_repeat1_Def10	0.98601	0.972174	0.971989	-18.0938	-12.8807	-143.718	-114.274	11.6387	7.91925	88.3604	90.0927
Protriptyline hydrochloride	Hamster_repeat1_Pro12	1.01471	0.900769	0.911701	-28.866	-27.3767	-305.461	-70.6514	Hamster_repeat1_Def12	0.90584	0.907673	0.943017	-40.4924	-28.9663	-323.196	-241.074	11.6264	1.58956	17.7358	170.423
Idebenone	Hamster_repeat1_Pro6	0.732771	0.659858	0.644021	-113.016	-90.174	-1006.13	-373.94	Hamster_repeat1_Def6	0.682012	0.609905	0.651897	-124.638	-92.5693	-1032.86	-549.339	11.6223	2.39527	26.7256	175.399
Raltitrexed	Hamster_repeat1_Pro16	0.362222	0.379621	0.330188	-229.437	-164.977	-1840.76	-1292.4	Hamster_repeat1_Def16	0.3077	0.362284	0.325032	-240.987	-174.2	-1943.67	-1290.64	11.5498	9.22292	102.906	-1.76166
Ethynodiol diacetate	Hamster_repeat1_Pro12	1.12142	0.982881	1.19567	11.7863	20.7277	231.273	21.636	Hamster_repeat1_Def12	0.998349	1.09507	1.02473	0.281186	0.229791	2.56394	0.874289	11.5051	20.4979	228.709	20.7618
Praziquantel	Hamster_repeat1_Pro4	1.16401	1.09158	1.1003	25.1867	19.0222	212.244	101.716	Hamster_repeat1_Def4	1.0911	1.20105	1.05217	13.7566	16.0135	178.673	28.7799	11.4301	3.00875	33.5707	72.9359
Milrinone	Hamster_repeat1_Pro14	1.02457	1.0867	1.06259	13.2543	9.66628	107.853	65.9437	Hamster_repeat1_Def14	1.00286	1.50244	1.10867	1.83339	5.57043	62.1531	3.18112	11.4209	4.09585	45.7002	62.7626
Cyproheptadine hydrochloride	Hamster_repeat1_Pro2	1.01571	0.888692	0.914424	-26.3914	-26.5444	-296.174	-60.9928	Hamster_repeat1_Def2	0.803834	0.910763	0.889191	-37.7975	-33.1148	-369.484	-102.693	11.4061	6.5704	73.3105	41.7002
Enrofloxacin	Hamster_repeat1_Pro16	1.01373	1.01021	0.975912	-4.73763	-3.38887	-37.8119	-28.2245	Hamster_repeat1_Def16	0.945335	0.997131	0.977182	-16.1364	-11.6236	-129.692	-89.3046	11.3988	8.23473	91.8805	61.0801
Ethisterone	Hamster_repeat1_Pro4	1.06478	1.11875	1.07545	17.7834	12.8749	143.655	93.9322	Hamster_repeat1_Def4	1.05073	1.05231	0.934061	6.431	6.5299	72.8586	14.7427	11.3524	6.34504	70.796	79.1895
Spiperone	Hamster_repeat1_Pro4	1.0314	1.11005	1.06419	13.2998	10.0428	112.054	53.758	Hamster_repeat1_Def4	1.03014	1.00419	1.09663	1.96206	1.57016	17.5193	6.43813	11.3377	8.47263	94.535	47.3199
Oxybenzone	Hamster_repeat1_Pro12	0.99835	0.979436	0.848242	-8.38486	-10.4353	-116.434	-16.9856	Hamster_repeat1_Def12	0.949774	0.930967	1.04483	-19.5704	-18.1209	-202.187	-49.2447	11.1855	7.68559	85.7534	32.2591
Dacarbazine	Hamster_repeat1_Pro8	0.986929	1.02804	0.992801	-10.7938	-7.73149	-86.2655	-63.3179	Hamster_repeat1_Def8	1.00357	0.894425	0.94742	-21.9729	-18.8244	-210.037	-61.9891	11.1791	11.093	123.772	-1.32883
Mepivacaine hydrochloride	Hamster_repeat1_Pro15	0.969863	1.32918	1.08414	2.66428	7.36326	82.1569	4.64891	Hamster_repeat1_Def15	0.998988	0.945699	0.999281	-8.48923	-6.1825	-68.9824	-42.6955	11.1535	13.5458	151.139	47.3444
Closantel	Hamster_repeat1_Pro6	0.958452	0.971405	0.852294	-16.2127	-15.9032	-177.442	-38.3353	Hamster_repeat1_Def6	0.965332	0.918294	0.945107	-27.3527	-19.6254	-218.974	-157.574	11.14	3.72226	41.5318	119.238
Allopurinol	Hamster_repeat1_Pro12	1.13227	1.0362	1.06373	12.1485	9.87958	110.233	38.2239	Hamster_repeat1_Def12	0.971708	1.16913	1.03132	1.01597	1.65031	18.4137	1.89448	11.1326	8.22927	91.8196	36.3295
Azithromycin	Hamster_repeat1_Pro15	0.994659	1.0338	1.07259	3.30474	2.488	27.7603	13.5506	Hamster_repeat1_Def15	0.995214	1.01036	1.002	-7.63923	-5.43811	-60.6767	-48.2609	10.944	7.92611	88.437	61.8115
Tolmetin sodium salt dihydrate	Hamster_repeat1_Pro11	0.994026	1.03907	1.06317	5.14461	3.80257	42.4279	23.3385	Hamster_repeat1_Def11	0.999351	1.00667	1.06286	-5.77965	-4.26591	-47.5977	-26.4532	10.9243	8.06848	90.0255	49.7918
Domperidone	Hamster_repeat1_Pro5	1.00252	1.18917	1.07257	7.41506	11.0116	122.864	14.1314	Hamster_repeat1_Def5	1.01397	1.02769	1.00565	-3.44391	-2.45237	-27.3628	-21.6695	10.859	13.464	150.227	35.801
Methylprednisolone, 6-alpha	Hamster_repeat1_Pro4	1.03338	1.08028	0.970906	2.74761	2.36154	26.3493	7.70723	Hamster_repeat1_Def4	0.975248	0.989859	1.09945	-8.09494	-8.22691	-91.7933	-18.5431	10.8426	10.5884	118.143	26.2503
Dydrogesterone	Hamster_repeat1_Pro9	1.08423	1.02542	1.10108	19.8769	15.027	167.667	79.8983	Hamster_repeat1_Def9	1.04973	1.05258	1.0246	9.07664	6.4702	72.1924	56.3525	10.8003	8.55682	95.4743	23.5458
Pyrazinamide	Hamster_repeat1_Pro7	1.11578	1.18508	1.11975	31.7085	23.8651	266.279	130.2	Hamster_repeat1_Def7	1.09897	1.18137	1.0714	20.9272	18.4805	206.2	56.1623	10.7813	5.38457	60.0794	74.0376
Ibutilide fumarate	Hamster_repeat1_Pro9	1.11488	1.02461	1.05556	9.99146	7.87642	87.8827	34.2655	Hamster_repeat1_Def9	1.02168	1.02668	1.01091	-0.742798	-0.528786	-5.90002	-4.6912	10.7343	8.40521	93.7827	38.9567
Tolterodine tartrate	Hamster_repeat1_Pro16	1.02902	1.11514	0.994254	1.35663	1.27591	14.2362	3.3516	Hamster_repeat1_Def16	0.993947	0.983581	1.06939	-9.31141	-7.3984	-82.549	-31.1825	10.668	8.67431	96.7853	34.5341
Dibucaine	Hamster_repeat1_Pro1	1.00484	1.0246	0.974928	-6.57582	-4.72785	-52.7518	-37.0805	Hamster_repeat1_Def1	0.992203	0.923164	0.972586	-17.2141	-12.7492	-142.252	-77.137	10.6383	8.02135	89.4997	40.0565
Vincamine	Hamster_repeat1_Pro4	1.07547	1.15132	1.03611	14.1335	12.6848	141.533	37.0431	Hamster_repeat1_Def4	1.07194	1.03863	0.94198	3.55934	3.59796	40.1449	8.19054	10.5741	9.08686	101.388	28.8526
Penbutolol sulfate	Hamster_repeat1_Pro14	0.772173	0.916691	0.767345	-45.0535	-58.6658	-654.575	-89.5918	Hamster_repeat1_Def14	0.754543	0.76838	0.62925	-55.5709	-64.1526	-715.795	-116.78	10.5174	5.4868	61.22	27.1885
Merbromin	Hamster_repeat1_Pro10	0.782658	0.744731	0.739861	-97.0258	-69.6001	-776.576	-560.252	Hamster_repeat1_Def10	0.713882	0.674453	0.617808	-107.523	-86.5078	-965.227	-347.731	10.497	16.9077	188.651	-212.521
Balsalazide Sodium	Hamster_repeat1_Pro10	0.995608	0.969769	1.00962	-9.83681	-7.0321	-78.4619	-59.0121	Hamster_repeat1_Def10	0.951776	0.965007	1.00368	-20.3163	-14.6579	-163.548	-110.732	10.4795	7.62581	85.0864	51.7204
Metoprolol-(+,-) (+)-tartrate salt	Hamster_repeat1_Pro10	1.12709	1.06815	0.976269	9.25386	10.5832	118.084	19.5478	Hamster_repeat1_Def10	1.0203	1.01743	1.02039	-1.22524	-0.872134	-9.73099	-7.74909	10.4791	11.4554	127.815	27.2969
Loratadine	Hamster_repeat1_Pro9	0.992628	0.924662	0.989718	-11.2924	-8.47732	-94.5873	-46.9661	Hamster_repeat1_Def9	0.952475	1.00039	0.961006	-21.7584	-15.6578	-174.705	-121.593	10.4659	7.18046	80.1173	74.6272
Dexfenfluramine hydrochloride	Hamster_repeat1_Pro8	0.997515	1.01837	1.04007	-1.89063	-1.35288	-15.0951	-11.2159	Hamster_repeat1_Def8	0.803594	0.976327	0.945526	-12.3509	-17.8146	-198.77	-23.732	10.4603	16.4617	183.675	12.5161
Nitazoxanide	Hamster_repeat1_Pro16	0.865334	0.921296	0.949732	-32.9969	-25.4541	-284.009	-121.891	Hamster_repeat1_Def16	0.917767	0.896237	0.853793	-43.403	-31.7776	-354.564	-209.765	10.4061	6.32347	70.5553	87.8741
Betazole hydrochloride	Hamster_repeat1_Pro1	1.01646	1.06925	1.12027	13.4829	11.2273	125.271	40.1941	Hamster_repeat1_Def1	1.03325	1.0767	0.99987	3.12915	2.35024	26.2232	12.9819	10.3537	8.87705	99.0474	27.2122
Suxibuzone	Hamster_repeat1_Pro9	1.11167	0.968601	1.01005	-2.9871	-3.29802	-36.7982	-6.4434	Hamster_repeat1_Def9	0.985494	1.00934	0.962127	-13.3141	-9.55297	-106.589	-76.6854	10.327	6.25495	69.7908	70.242
Vecuronium bromide	Hamster_repeat1_Pro15	1.00137	1.05225	1.0297	2.04406	1.47079	16.4106	11.4349	Hamster_repeat1_Def15	1.05645	0.963756	0.99722	-8.28292	-6.58692	-73.4948	-27.6682	10.327	8.05772	89.9054	39.1031
Pentetic acid	Hamster_repeat1_Pro12	1.03792	1.01473	0.97516	-3.09579	-2.26059	-25.223	-15.2551	Hamster_repeat1_Def12	0.963666	1.04023	0.983009	-13.4075	-10.1417	-113.157	-53.758	10.3118	7.88106	87.9344	38.5029
3-alpha-Hydroxy-5-beta-androstan-17-one	Hamster_repeat1_Pro9	1.06338	1.03411	0.990053	3.44294	2.56525	28.6222	14.9023	Hamster_repeat1_Def9	1.02984	0.984139	1.00418	-6.82517	-4.8927	-54.5912	-39.692	10.2681	7.45795	83.2134	54.5943
Anethole-trithione	Hamster_repeat1_Pro15	0.905193	0.839931	1.07758	-11.3529	-23.1334	-258.115	-20.3791	Hamster_repeat1_Def15	0.983756	0.962176	0.959927	-21.5827	-15.3746	-171.545	-135.146	10.2298	-7.7588	-86.5703	114.767
Procaine hydrochloride	Hamster_repeat1_Pro1	1.02777	1.01607	1.03476	1.39197	0.991017	11.0575	8.7801	Hamster_repeat1_Def1	0.996174	1.00252	0.998718	-8.79141	-6.25779	-69.8224	-55.5998	10.1834	7.24881	80.8799	64.3799
Ozagrel hydrochloride	Hamster_repeat1_Pro13	1.07512	1.01527	0.999979	-2.80534	-2.12073	-23.6624	-11.2794	Hamster_repeat1_Def13	0.985092	0.975852	1.04257	-12.976	-9.63447	-107.498	-57.2894	10.1707	7.51374	83.8359	46.01
Toltrazuril	Hamster_repeat1_Pro14	1.09361	1.1052	1.01325	21.1128	17.267	192.66	65.5271	Hamster_repeat1_Def14	1.0273	1.05829	1.11486	10.9813	8.55942	95.5033	39.0781	10.1315	8.70756	97.1562	26.449
Estriol	Hamster_repeat1_Pro14	1.03331	1.04236	1.28419	1.3456	3.16057	35.2647	2.37814	Hamster_repeat1_Def14	0.965796	1.03346	0.997883	-8.77491	-6.45411	-72.0129	-41.084	10.1205	9.61468	107.278	43.4622
Chlorprothixene hydrochloride	Hamster_repeat1_Pro5	0.969355	0.983808	1.07219	-11.3525	-9.8462	-109.861	-31.3542	Hamster_repeat1_Def5	0.93589	0.956023	1.02194	-21.4723	-16.814	-187.606	-75.2359	10.1198	6.96785	77.7451	43.8817
Glycopyrrolate	Hamster_repeat1_Pro10	1.06639	1.08148	1.05818	14.9219	10.6269	118.571	93.7616	Hamster_repeat1_Def10	1.24457	1.07095	1.01892	4.84336	9.46167	105.57	8.74344	10.0786	1.16519	13.0008	85.0182
Ziprasidone Hydrochloride	Hamster_repeat1_Pro8	0.18937	0.207611	0.221012	-285.6	-203.627	-2272	-1768.92	Hamster_repeat1_Def8	0.180139	0.191409	0.171401	-295.644	-210.496	-2348.65	-1863.48	10.0438	6.86966	76.6495	94.5609
Ribavirin	Hamster_repeat1_Pro13	0.5846	0.566157	0.691131	-105.456	-106.537	-1188.7	-242.793	Hamster_repeat1_Def13	0.659588	0.699295	0.692524	-115.48	-82.6317	-921.978	-685.369	10.0243	-23.9049	-266.724	442.576
Ubenimex	Hamster_repeat1_Pro16	1.01412	1.02238	0.996994	-3.38982	-2.41465	-26.9419	-21.2392	Hamster_repeat1_Def16	0.962992	1.02582	0.98459	-13.3698	-9.76855	-108.994	-65.5966	9.97999	7.3539	82.0525	44.3573
Ethosuximide	Hamster_repeat1_Pro3	0.976518	1.10313	0.972902	-10.1763	-11.3267	-126.379	-21.8414	Hamster_repeat1_Def3	0.842589	0.940524	0.970864	-20.1283	-20.2138	-225.539	-46.5812	9.952	8.88708	99.1593	24.7398
Trihexyphenidyl-D,L Hydrochloride	Hamster_repeat1_Pro9	1.06869	1.22321	1.44067	8.50178	23.6788	264.201	14.8273	Hamster_repeat1_Def9	1.01973	0.998206	1.0449	-1.41344	-1.01384	-11.3121	-8.16821	9.91522	24.6927	275.513	22.9955
Adapalene	Hamster_repeat1_Pro16	0.319239	0.305217	0.315613	-248.219	-176.697	-1971.53	-1568.4	Hamster_repeat1_Def16	0.279379	0.31982	0.282812	-257.962	-184.816	-2062.12	-1509.63	9.74221	8.11953	90.5952	-58.7666
Zotepine	Hamster_repeat1_Pro6	0.559837	0.564981	0.649335	-138.508	-113.469	-1266.06	-428.174	Hamster_repeat1_Def6	0.524612	0.418603	0.402959	-148.243	-147.1	-1641.3	-346.76	9.73499	33.6308	375.242	-81.4145
Tolbutamide	Hamster_repeat1_Pro3	0.971441	1.04143	0.997002	-9.01363	-6.67117	-74.4349	-40.5576	Hamster_repeat1_Def3	0.945031	1.05495	0.93058	-18.7469	-19.089	-212.989	-42.8753	9.7333	12.4178	138.554	2.31765
Proscillaridin A	Hamster_repeat1_Pro13	0.970201	0.970056	0.992262	-18.7736	-13.3724	-149.205	-117.684	Hamster_repeat1_Def13	0.932659	0.958867	0.94252	-28.4663	-20.2786	-226.262	-178.207	9.69269	6.90619	77.057	60.5227
Algestone acetophenide	Hamster_repeat1_Pro16	0.968959	0.942373	0.992047	-19.0253	-13.6754	-152.586	-107.543	Hamster_repeat1_Def16	0.955967	0.929604	0.859547	-28.5575	-23.3018	-259.994	-89.1226	9.53219	9.62634	107.408	-18.42
Selegiline hydrochloride	Hamster_repeat1_Pro7	1.00981	1.0584	1.13392	8.95378	8.45503	94.3385	22.0205	Hamster_repeat1_Def7	1.02466	1.02192	0.933629	-0.557329	-0.46352	-5.17181	-1.66581	9.51111	8.91855	99.5103	23.6863
Benzylpenicillin sodium	Hamster_repeat1_Pro14	1.00521	1.02794	0.991406	-6.49507	-4.63707	-51.7389	-39.5733	Hamster_repeat1_Def14	0.981747	0.954914	0.978247	-15.9473	-11.3647	-126.804	-99.3599	9.45227	6.72764	75.0649	59.7866
Pirenperone	Hamster_repeat1_Pro7	1.03159	1.03819	0.994439	2.70818	1.94308	21.6803	15.6032	Hamster_repeat1_Def7	0.997129	1.00227	0.888272	-6.71467	-6.49965	-72.5211	-16.0852	9.42285	8.44273	94.2014	31.6884
Itraconazole	Hamster_repeat1_Pro8	0.906233	0.896785	0.922787	-41.1761	-29.3321	-327.278	-257.832	Hamster_repeat1_Def8	0.899905	0.803895	0.762798	-50.4063	-53.0762	-592.207	-112.296	9.23025	23.7441	264.929	-145.536
Alfaxalone	Hamster_repeat1_Pro13	1.10015	1.03998	1.07933	19.0167	13.8377	154.397	96.2828	Hamster_repeat1_Def13	1.05196	1.08651	1.04344	9.79929	7.02389	78.3703	57.0619	9.21741	6.81383	76.0266	39.2209
(R)-Propranolol hydrochloride	Hamster_repeat1_Pro14	1.01692	0.975739	1.0296	-2.37108	-1.71496	-19.135	-12.6318	Hamster_repeat1_Def14	0.816602	0.967554	0.959196	-11.5716	-15.0628	-168.066	-23.0137	9.2005	13.3478	148.931	10.382
Dilazep dihydrochloride	Hamster_repeat1_Pro3	1.02175	0.840271	0.876542	-21.7261	-33.019	-368.416	-41.1536	Hamster_repeat1_Def3	0.977581	0.862633	0.821338	-30.8817	-37.991	-423.892	-62.8805	9.15557	4.97202	55.4762	21.7269
Pirlindole mesylate	Hamster_repeat1_Pro13	0.969573	1.00174	0.957823	-18.8701	-13.5244	-150.901	-109.985	Hamster_repeat1_Def13	0.869573	0.842927	1.00005	-27.9919	-36.0402	-402.125	-55.9093	9.12181	22.5158	251.224	-54.0754
Bephenium hydroxynaphthoate	Hamster_repeat1_Pro12	0.972741	1.04802	1.03043	2.18506	1.64877	18.3964	8.86233	Hamster_repeat1_Def12	1.00247	0.979862	1.06037	-6.93512	-5.30002	-59.136	-26.5834	9.12018	6.94879	77.5324	35.4457
Nadifloxacin	Hamster_repeat1_Pro14	1.00314	0.9427	0.882229	-21.6158	-19.8664	-221.663	-54.8943	Hamster_repeat1_Def14	0.978732	0.897299	0.846196	-30.6702	-30.7155	-342.713	-71.1494	9.05437	10.8491	121.05	16.2552
N-Acetyl-DL-homocysteine Thiolactone	Hamster_repeat1_Pro9	0.942375	1.12214	1.09046	9.84759	14.9516	166.825	18.6579	Hamster_repeat1_Def9	1.02612	0.988388	1.04754	0.797264	0.579175	6.46225	4.09125	9.05033	14.3724	160.363	14.5667
Moclobemide	Hamster_repeat1_Pro5	1.10824	1.07024	1.07336	17.2798	12.3628	137.94	102.72	Hamster_repeat1_Def5	1.02245	1.10851	1.04965	8.25735	6.41707	71.5996	29.691	9.02248	5.94571	66.3404	73.0285
Memantine Hydrochloride	Hamster_repeat1_Pro13	0.950113	0.992968	0.923014	-24.8019	-18.3453	-204.691	-112.01	Hamster_repeat1_Def13	0.912006	0.909796	0.997582	-33.8154	-27.6508	-308.519	-104.995	9.01348	9.3055	103.828	-7.0147
Triclosan	Hamster_repeat1_Pro15	0.984517	0.979144	0.860793	-10.3072	-10.7861	-120.348	-23.069	Hamster_repeat1_Def15	0.998508	0.955329	0.968521	-19.2506	-13.7875	-153.836	-113.075	8.94339	3.00136	33.4882	90.0059
Phenazopyridine hydrochloride	Hamster_repeat1_Pro10	1.06595	0.991189	1.00835	-5.09915	-3.843	-42.879	-20.8012	Hamster_repeat1_Def10	1.02785	0.97751	0.927796	-14.0058	-11.4492	-127.747	-43.5168	8.90662	7.60623	84.868	22.7157
Ropinirole HCl	Hamster_repeat1_Pro8	1.07155	1.06403	0.995696	13.0575	9.99629	111.535	49.6965	Hamster_repeat1_Def8	0.978675	1.04074	1.10898	4.21473	4.12436	46.0184	9.98879	8.84282	5.87192	65.5171	39.7077
DO 897/99	Hamster_repeat1_Pro7	0.934678	1.02307	0.988242	-11.3086	-8.82308	-98.4451	-40.1099	Hamster_repeat1_Def7	1.01693	0.962073	0.935363	-20.0602	-15.3368	-171.123	-76.7653	8.75158	6.51371	72.6779	36.6554
Isotretinoin	Hamster_repeat1_Pro4	0.973334	1.03077	1.03832	2.34379	1.73561	19.3653	10.5123	Hamster_repeat1_Def4	1.00556	1.03421	1.00554	-6.37827	-4.54889	-50.755	-39.3632	8.72207	6.28449	70.1204	49.8755
Probucol	Hamster_repeat1_Pro5	0.85596	0.970383	0.939675	-22.8061	-20.6369	-230.26	-59.103	Hamster_repeat1_Def5	0.909262	0.98879	0.92671	-31.507	-24.1212	-269.137	-119.897	8.70089	3.48435	38.8773	60.7944
Cefotiam hydrochloride	Hamster_repeat1_Pro7	1.08271	0.99848	1.02277	-0.331474	-0.256438	-2.86125	-1.21144	Hamster_repeat1_Def7	1.02415	0.997734	0.967335	-8.97758	-6.49736	-72.4955	-47.5656	8.6461	6.24092	69.6342	46.3541
Ketoprofen	Hamster_repeat1_Pro3	1.04663	0.976841	1.05543	7.34233	5.66844	63.2467	27.0418	Hamster_repeat1_Def3	1.11196	0.968967	1.01805	-1.26806	-1.38057	-15.404	-2.76006	8.6104	7.04902	78.6507	29.8019
Nitrocaramiphen hydrochloride	Hamster_repeat1_Pro13	1.0821	1.05451	1.03421	10.6691	7.65961	85.4635	61.0726	Hamster_repeat1_Def13	1.13875	1.03297	1.00335	2.07504	2.21102	24.6698	4.5834	8.59403	5.44859	60.7937	56.4892
Trichlorfon	Hamster_repeat1_Pro1	0.992109	1.0179	1.01321	-3.70839	-2.64209	-29.4796	-23.178	Hamster_repeat1_Def1	0.91654	0.981499	1.02359	-12.2629	-10.431	-116.386	-35.0488	8.55455	7.78896	86.9067	11.8709
Chrysene-1,4-quinone	Hamster_repeat1_Pro8	1.0256	1.02564	1.02103	0.632378	0.45013	5.02241	3.99944	Hamster_repeat1_Def8	1.09116	0.979229	0.993981	-7.90747	-7.30102	-81.4625	-19.9667	8.53985	7.75115	86.4849	23.9662
Terbinafine	Hamster_repeat1_Pro16	0.204372	0.201636	0.211119	-287.227	-204.453	-2281.22	-1816.24	Hamster_repeat1_Def16	0.179332	0.183407	0.180102	-295.739	-210.508	-2348.79	-1870.4	8.51172	6.0558	67.5687	54.1661
Avobenzone	Hamster_repeat1_Pro16	1.02478	0.959688	1.07257	0.274816	0.24109	2.69	0.745086	Hamster_repeat1_Def16	1.03259	0.999283	1.00034	-8.19349	-5.85152	-65.2895	-49.729	8.4683	6.09261	67.9795	50.4741
Triclabendazole	Hamster_repeat1_Pro16	0.243971	0.222636	0.229004	-278.488	-198.303	-2212.6	-1752.85	Hamster_repeat1_Def16	0.205269	0.204129	0.179095	-286.942	-204.5	-2281.74	-1786.27	8.45367	6.19672	69.141	33.4235
Salmeterol	Hamster_repeat1_Pro12	0.948583	0.736037	0.958305	-6.90097	-14.4052	-160.729	-12.3506	Hamster_repeat1_Def12	0.82706	0.97499	0.947023	-15.3269	-18.2081	-203.16	-31.7304	8.42592	3.80291	42.4317	19.3798
Miglitol	Hamster_repeat1_Pro7	1.06842	1.07376	1.0559	15.6392	11.1341	124.231	98.6769	Hamster_repeat1_Def7	1.04286	1.04583	1.11415	7.21848	5.47666	61.1068	28.5483	8.42073	5.65745	63.1241	70.1286
Mephenesin	Hamster_repeat1_Pro3	0.99395	1.00943	0.981743	-10.4522	-7.44704	-83.0917	-65.2964	Hamster_repeat1_Def3	0.966601	1.00415	0.923456	-18.7353	-14.2184	-158.644	-74.0054	8.28319	6.77135	75.5526	8.70904
Azapropazone	Hamster_repeat1_Pro13	1.11564	1.05746	1.06237	13.1382	9.61013	107.227	63.9297	Hamster_repeat1_Def13	1.275	1.07466	1.05154	4.8609	9.91377	110.615	8.72464	8.27731	-0.303646	-3.38798	55.205
Vancomycin hydrochloride	Hamster_repeat1_Pro7	0.169742	0.181151	0.18143	-295.355	-210.246	-2345.86	-1866.75	Hamster_repeat1_Def7	0.169439	0.157364	0.148831	-303.614	-216.178	-2412.05	-1912.84	8.25864	5.93212	66.1887	46.0891
Azathioprine	Hamster_repeat1_Pro2	0.940163	0.955602	0.894711	-28.5444	-20.8383	-232.508	-140.926	Hamster_repeat1_Def2	0.736519	0.848433	0.880724	-36.7937	-41.874	-467.217	-77.9384	8.24926	21.0357	234.709	-62.9875
Isoxicam	Hamster_repeat1_Pro1	1.08895	1.06415	1.18681	16.2861	15.8671	177.041	38.7628	Hamster_repeat1_Def1	0.977475	1.09585	1.05395	8.08629	7.391	82.4664	20.6801	8.19977	8.47614	94.5741	18.0827
Labetalol hydrochloride	Hamster_repeat1_Pro4	1.02011	1.0456	1.06312	7.59656	5.43783	60.6736	44.8861	Hamster_repeat1_Def4	1.02139	1.01694	1.13599	-0.577567	-0.583665	-6.51235	-1.32939	8.17413	6.02149	67.1859	46.2155
Proadifen hydrochloride	Hamster_repeat1_Pro10	0.940688	0.893147	0.924559	-34.4661	-24.7491	-276.143	-196.879	Hamster_repeat1_Def10	0.845857	0.919296	0.895815	-42.6179	-31.8446	-355.312	-181.607	8.15183	7.09552	79.1696	-15.2719
Cyclophosphamide	Hamster_repeat1_Pro15	1.04533	1.0669	1.0954	14.9455	10.7472	119.914	84.137	Hamster_repeat1_Def15	1.05772	1.04399	0.991581	6.80843	5.02843	56.1057	31.0375	8.13711	5.71879	63.8085	53.0996
Epirizole	Hamster_repeat1_Pro1	1.0226	1.07728	1.05557	10.9671	7.9216	88.3867	59.1468	Hamster_repeat1_Def1	1.03422	1.11834	1.0047	2.83557	2.55772	28.5383	7.3803	8.13153	5.36388	59.8484	51.7665
Pancuronium bromide	Hamster_repeat1_Pro13	1.0575	0.98376	1.02896	1.72162	1.28439	14.3308	7.39908	Hamster_repeat1_Def13	1.00076	1.05808	0.94282	-6.37853	-5.66053	-63.1585	-16.9921	8.10014	6.94492	77.4893	24.3912
Celecoxib	Hamster_repeat1_Pro15	1.0149	1.03829	1.1366	3.63859	3.53151	39.4035	8.69301	Hamster_repeat1_Def15	1.01076	0.962401	1.02463	-4.43601	-3.24912	-36.2527	-21.3782	8.07459	6.78063	75.6562	30.0712
Sulfachloropyridazine	Hamster_repeat1_Pro9	0.910841	0.956185	0.955725	-23.5671	-16.9738	-189.388	-130.605	Hamster_repeat1_Def9	0.985843	0.917852	0.88532	-31.6361	-26.1818	-292.128	-95.5695	8.06902	9.20803	102.74	-35.035
Podophyllotoxin	Hamster_repeat1_Pro10	0.147254	0.13808	0.142855	-308.791	-219.802	-2452.48	-1952.68	Hamster_repeat1_Def10	0.119808	0.119966	0.13717	-316.732	-225.51	-2516.16	-1996.54	7.94098	5.7078	63.6859	43.8629
Hydroxytacrine maleate (R,S)	Hamster_repeat1_Pro6	1.10327	1.13965	1.03165	22.7626	19.5815	218.484	63.7512	Hamster_repeat1_Def6	1.11165	1.00167	1.07635	14.8313	12.9343	144.317	40.5932	7.93131	6.64724	74.1678	23.158
Minaprine dihydrochloride	Hamster_repeat1_Pro1	1.09898	1.11495	1.07599	26.2465	18.7534	209.245	158.395	Hamster_repeat1_Def1	1.07628	1.05592	1.07611	18.3267	13.0514	145.623	115.184	7.91979	5.70205	63.6217	43.2108
Bupivacaine hydrochloride	Hamster_repeat1_Pro4	0.975559	1.00353	0.90823	-14.7488	-11.9401	-133.224	-46.9339	Hamster_repeat1_Def4	0.943882	0.957907	0.99966	-22.6621	-16.4239	-183.253	-118.638	7.91334	4.48386	50.0295	71.7036
GBR 12909 dihydrochloride	Hamster_repeat1_Pro5	0.178563	0.183578	0.179002	-296.124	-210.783	-2351.85	-1872.81	Hamster_repeat1_Def5	0.155627	0.156416	0.165066	-304.035	-216.418	-2414.72	-1922.4	7.91126	5.63517	62.8754	49.5859
Emedastine	Hamster_repeat1_Pro8	1.1983	0.991466	1.01516	-0.959049	-1.78369	-19.9019	-1.74403	Hamster_repeat1_Def8	0.96691	1.02428	0.998039	-8.86613	-6.42103	-71.6439	-46.6976	7.90708	4.63734	51.742	44.9536
Tolnaftate	Hamster_repeat1_Pro1	1.00315	1.00563	1.05139	-6.27658	-4.53019	-50.5464	-34.0882	Hamster_repeat1_Def1	1.04664	0.972663	0.980466	-14.1697	-10.7705	-120.174	-55.5809	7.8931	6.24031	69.6274	21.4927
Xamoterol hemifumarate	Hamster_repeat1_Pro12	1.0496	1.04077	0.969039	5.41118	4.21118	46.9871	19.3605	Hamster_repeat1_Def12	1.08939	0.979891	1.01506	-2.47432	-2.15168	-24.0077	-6.80393	7.88549	6.36286	70.9948	26.1645
Nadolol	Hamster_repeat1_Pro11	0.99272	1.02082	1.08925	-0.905603	-0.737678	-8.23078	-2.8379	Hamster_repeat1_Def11	0.979026	0.983777	1.10776	-8.78478	-9.61084	-107.235	-19.0603	7.87917	8.87317	99.004	16.2224
Anagrelide	Hamster_repeat1_Pro16	0.997433	1.02361	1.03254	-0.0653535	-0.0466522	-0.520531	-0.398806	Hamster_repeat1_Def16	1.09224	0.98543	0.943377	-7.90566	-9.13953	-101.976	-16.6006	7.8403	9.09288	101.455	16.2018
Proguanil hydrochloride	Hamster_repeat1_Pro13	0.222933	0.196896	0.211974	-284.34	-202.548	-2259.97	-1780.92	Hamster_repeat1_Def13	0.209912	0.189935	0.188964	-292.136	-208.049	-2321.35	-1835.6	7.79612	5.50152	61.3843	54.6792
Chloroxine	Hamster_repeat1_Pro2	0.573447	0.621644	0.606337	-144.884	-104.106	-1161.58	-821.933	Hamster_repeat1_Def2	0.583266	0.5404	0.586709	-152.584	-109.848	-1225.65	-849.201	7.69977	5.74171	64.0642	27.2681
Trimipramine maleate salt	Hamster_repeat1_Pro11	1.05146	1.10431	1.00105	8.22983	6.83435	76.2555	24.6771	Hamster_repeat1_Def11	1.01138	1.02537	1.03182	0.551337	0.392566	4.38013	3.47305	7.67849	6.44178	71.8754	21.204
Naphazoline hydrochloride	Hamster_repeat1_Pro1	1.08968	1.13859	1.12513	35.1314	25.269	281.944	197.275	Hamster_repeat1_Def1	1.10252	1.11074	1.09715	27.5924	19.6415	219.154	174.381	7.53896	5.62751	62.7899	22.8946
Hydralazine hydrochloride	Hamster_repeat1_Pro3	1.00275	1.04212	1.00742	-5.70834	-4.08569	-45.5869	-33.7752	Hamster_repeat1_Def3	0.986078	0.986559	0.981419	-13.2219	-9.41143	-105.01	-83.6208	7.51355	5.32574	59.4229	49.8456
Amrinone	Hamster_repeat1_Pro10	0.880111	0.905196	1.016	-26.329	-28.5202	-318.22	-57.5006	Hamster_repeat1_Def10	0.92549	0.971747	0.917369	-33.7837	-24.5033	-273.4	-175.678	7.45472	-4.0169	-44.8193	118.178
Pyridostigmine iodid	Hamster_repeat1_Pro8	0.929423	0.907305	0.978821	-31.5682	-23.4883	-262.075	-137.699	Hamster_repeat1_Def8	0.946966	0.861741	0.814161	-39.0203	-39.3216	-438.738	-90.0301	7.45203	15.8333	176.663	-47.6692
Ezetimibe	Hamster_repeat1_Pro16	1.03625	0.994049	1.07447	4.08365	3.09632	34.5477	16.1959	Hamster_repeat1_Def16	0.928963	1.00317	1.11449	-3.18554	-4.6732	-52.1421	-6.09139	7.26919	7.76952	86.6898	22.2873
Practolol	Hamster_repeat1_Pro5	1.05451	1.08923	1.04135	10.6584	7.65981	85.4657	60.3682	Hamster_repeat1_Def5	1.03773	1.15166	1.03636	3.41255	3.38606	37.7806	7.98277	7.24588	4.27375	47.6852	52.3854
Pravastatin	Hamster_repeat1_Pro15	0.861848	1.13296	0.910727	-7.95744	-18.9306	-211.222	-14.0471	Hamster_repeat1_Def15	0.901556	0.928395	1.07208	-15.1698	-21.7484	-242.662	-29.2005	7.21236	2.81781	31.4402	15.1534
Ambroxol hydrochloride	Hamster_repeat1_Pro5	1.19336	1.12795	1.17655	51.6971	38.0417	424.457	241.307	Hamster_repeat1_Def5	1.16394	1.15078	1.14081	44.489	31.6824	353.502	279.673	7.20814	6.35931	70.9552	-38.3658
Dopamine hydrochloride	Hamster_repeat1_Pro15	0.980121	1.02438	1.02992	0.199353	0.143922	1.60583	1.0801	Hamster_repeat1_Def15	1.07436	1.00141	0.987303	-6.99022	-5.54894	-61.9133	-23.4731	7.18957	5.69286	63.5191	24.5532
Novobiocin sodium salt	Hamster_repeat1_Pro11	1.01477	1.00526	1.14122	-1.88672	-2.15429	-24.0368	-3.98913	Hamster_repeat1_Def11	1.00951	0.997517	0.954589	-9.0421	-6.55091	-73.0929	-47.4716	7.15538	4.39662	49.0561	43.4825
Norfloxacin	Hamster_repeat1_Pro3	1.02907	1.0227	1.0984	1.70765	1.30894	14.6048	6.46627	Hamster_repeat1_Def3	0.939018	0.999055	1.0845	-5.42046	-5.9406	-66.2833	-11.7474	7.12811	7.24954	80.8881	18.2137
Tetracycline hydrochloride	Hamster_repeat1_Pro2	1.04539	1.14905	1.09756	21.8995	18.2219	203.315	65.3905	Hamster_repeat1_Def2	1.06618	1.07061	1.03189	14.7753	10.5719	117.958	87.7357	7.12421	7.65002	85.3565	-22.3452
Atropine sulfate monohydrate	Hamster_repeat1_Pro8	0.913363	0.962375	0.900769	-37.5764	-27.5112	-306.962	-181.625	Hamster_repeat1_Def8	0.919669	0.888774	0.84297	-44.7001	-33.5853	-374.734	-185.116	7.12373	6.07408	67.7726	3.49161
Timolol maleate salt	Hamster_repeat1_Pro12	1.14167	1.00225	1.03723	2.97081	3.22849	36.0225	6.47406	Hamster_repeat1_Def12	0.992694	1.03744	1.01188	-4.14896	-2.97259	-33.1672	-24.2734	7.11977	6.20108	69.1897	30.7475
Pivmecillinam hydrochloride	Hamster_repeat1_Pro14	0.927388	1.05304	0.998126	-6.59874	-6.26874	-69.9447	-16.1213	Hamster_repeat1_Def14	0.975835	0.897112	1.00446	-13.6301	-11.8102	-131.775	-37.7051	7.03135	5.54149	61.8302	21.5838
Morantel tartrate	Hamster_repeat1_Pro1	1.02204	1.06218	1.01966	-0.609276	-0.437326	-4.87955	-3.4951	Hamster_repeat1_Def1	1.02595	0.941295	1.00013	-7.59389	-5.87627	-65.5655	-27.7287	6.98461	5.43894	60.686	24.2336
Metergoline	Hamster_repeat1_Pro5	0.158497	0.17441	0.164697	-301.105	-214.351	-2391.66	-1901.7	Hamster_repeat1_Def5	0.14518	0.143943	0.144982	-308.049	-219.271	-2446.56	-1948.28	6.9447	4.9203	54.8991	46.5703
Iodipamide	Hamster_repeat1_Pro12	1.1256	1.02814	1.06136	11.4211	9.29381	103.697	35.88	Hamster_repeat1_Def12	0.963732	1.04075	1.08295	4.51878	4.15284	46.3361	11.4764	6.90232	5.14096	57.3613	24.4035
Gabexate mesilate	Hamster_repeat1_Pro13	0.896596	1.01088	0.921905	-27.3216	-24.9731	-278.642	-69.8702	Hamster_repeat1_Def13	0.998691	0.888749	0.887125	-34.2236	-32.9333	-367.459	-82.478	6.90207	7.9602	88.8174	12.6078
Oxybutynin chloride	Hamster_repeat1_Pro4	1.04022	1.12001	1.03574	5.0952	4.06813	45.3909	16.8266	Hamster_repeat1_Def4	1.00423	1.01867	1.04075	-1.79126	-1.2788	-14.2685	-10.9183	6.88646	5.34693	59.6594	27.7449
Doxofylline	Hamster_repeat1_Pro9	0.969252	1.00762	1.02251	-5.58324	-4.03234	-44.9915	-30.1433	Hamster_repeat1_Def9	0.978002	0.98678	1.04381	-12.4343	-9.2153	-102.821	-55.4946	6.85102	5.18297	57.8299	25.3513
(-)-Isoproterenol hydrochloride	Hamster_repeat1_Pro14	1.01949	0.979346	1.15654	-0.670045	-0.976705	-10.8978	-1.28357	Hamster_repeat1_Def14	1.00175	0.96868	1.03869	-7.43074	-5.49065	-61.263	-33.7738	6.7607	4.51395	50.3652	32.4903
Alexidine dihydrochloride	Hamster_repeat1_Pro10	0.144916	0.141131	0.141885	-309.135	-220.044	-2455.18	-1955.13	Hamster_repeat1_Def10	0.119722	0.122711	0.12837	-315.853	-224.828	-2508.56	-1997.38	6.71787	4.78389	53.3771	42.2478
Mizolastine	Hamster_repeat1_Pro8	1.01462	1.00968	1.11595	-2.46262	-2.24972	-25.1016	-6.30217	Hamster_repeat1_Def8	0.968273	1.09435	0.985291	-9.10864	-9.32606	-104.057	-20.7378	6.64602	7.07635	78.9557	14.4357
Thioproperazine dimesylate	Hamster_repeat1_Pro2	0.794724	1.00139	0.856706	-20.8277	-35.8252	-399.726	-38.3896	Hamster_repeat1_Def2	0.868515	1.00863	0.853148	-27.4127	-36.115	-402.959	-54.2716	6.58504	0.289754	3.23298	15.882
Latanoprost	Hamster_repeat1_Pro16	1.17543	1.08918	1.08524	19.5916	16.1624	180.335	59.6026	Hamster_repeat1_Def16	1.12856	1.24282	1.03134	13.101	22.4826	250.853	24.1584	6.4906	-6.32013	-70.518	35.4442
Succinylsulfathiazole	Hamster_repeat1_Pro9	1.00331	0.886821	1.04682	-3.80797	-4.80699	-53.6349	-7.66724	Hamster_repeat1_Def9	0.98471	0.994388	1.01585	-10.2911	-7.3375	-81.8695	-63.7226	6.48315	2.5305	28.2345	56.0553
Sulfadiazine	Hamster_repeat1_Pro1	1.0201	0.940712	1.07606	-0.88097	-0.896902	-10.0074	-2.01509	Hamster_repeat1_Def1	1.00921	1.00269	0.968535	-7.35229	-5.26416	-58.7358	-43.3332	6.47132	4.36726	48.7285	41.3181
Rimantadine Hydrochloride	Hamster_repeat1_Pro8	1.09708	0.966776	1.09005	14.4715	15.9006	177.414	31.3118	Hamster_repeat1_Def8	1.05307	1.0467	1.02063	8.00768	5.71278	63.7414	49.2251	6.46379	10.1878	113.673	-17.9133
Picrotoxinin	Hamster_repeat1_Pro9	1.04988	1.30232	1.04829	1.79477	4.31049	48.0951	3.16555	Hamster_repeat1_Def9	1.01149	0.999612	1.0107	-4.59266	-3.26924	-36.4772	-29.0275	6.38742	7.57973	84.5723	32.1931
Procyclidine hydrochloride	Hamster_repeat1_Pro11	1.01704	0.927899	0.998954	-7.73007	-6.15647	-68.692	-25.7102	Hamster_repeat1_Def11	0.981495	0.932286	1.00602	-14.0835	-10.5256	-117.442	-59.9456	6.35347	4.36916	48.7497	34.2354
(+) -Levobunolol hydrochloride	Hamster_repeat1_Pro11	1.01439	1.00982	1.02234	-3.29855	-2.34802	-26.1985	-20.8505	Hamster_repeat1_Def11	1.00818	0.99194	0.996296	-9.63887	-6.86189	-76.5628	-60.8593	6.34033	4.51387	50.3643	40.0087
Potassium clavulanate	Hamster_repeat1_Pro15	1.01745	1.04258	0.984895	-2.18394	-1.58241	-17.656	-11.455	Hamster_repeat1_Def15	0.974767	0.998966	1.03401	-8.5233	-6.18911	-69.0562	-43.8942	6.33937	4.6067	51.4001	32.4392
Lomefloxacin hydrochloride	Hamster_repeat1_Pro3	1.09283	0.886126	0.991736	-4.17896	-6.96386	-77.7006	-7.75076	Hamster_repeat1_Def3	1.10534	0.953307	0.929437	-10.5108	-15.845	-176.794	-19.9514	6.33186	8.88114	99.093	12.2006
Paclitaxel	Hamster_repeat1_Pro2	0.216073	0.200694	0.22723	-282.887	-201.525	-2248.55	-1770.47	Hamster_repeat1_Def2	0.181093	0.19846	0.199285	-289.216	-205.925	-2297.64	-1822.34	6.32914	4.40018	49.0958	51.8713
Chlorzoxazone	Hamster_repeat1_Pro3	0.999365	1.00396	1.00988	-6.95293	-4.94923	-55.222	-43.9628	Hamster_repeat1_Def3	0.909911	0.984504	0.982695	-13.2689	-10.2089	-113.908	-49.5098	6.31593	5.25966	58.6856	5.547
Deferoxamine mesylate	Hamster_repeat1_Pro10	0.332743	0.321897	0.349929	-241.97	-172.414	-1923.74	-1510.23	Hamster_repeat1_Def10	0.312189	0.281314	0.320064	-248.249	-177.508	-1980.58	-1485.31	6.2788	5.09445	56.8422	-24.9163
Gliclazide	Hamster_repeat1_Pro7	0.972488	1.04636	1.08896	6.14147	5.53743	61.7849	15.9938	Hamster_repeat1_Def7	1.08858	0.993482	1.02344	-0.109496	-0.0883549	-0.985836	-0.351379	6.25097	5.62578	62.7707	16.3452
Hexetidine	Hamster_repeat1_Pro7	0.980398	1.02967	1.06783	1.87618	1.45642	16.2503	6.77285	Hamster_repeat1_Def7	1.05371	0.995287	0.869755	-4.35657	-6.44427	-71.9032	-8.31155	6.23275	7.90069	88.1534	15.0844
Cytarabine	Hamster_repeat1_Pro8	0.225523	0.217666	0.220326	-281.637	-200.472	-2236.8	-1781.08	Hamster_repeat1_Def8	0.199544	0.202405	0.216609	-287.866	-204.942	-2286.67	-1816.36	6.22879	4.46938	49.868	35.2869
Dicloxacillin sodium salt hydrate	Hamster_repeat1_Pro6	1.05049	1.10232	0.958163	5.85663	6.41013	71.5222	12.7035	Hamster_repeat1_Def6	1.04088	1.02276	1.01714	-0.362689	-0.258322	-2.88227	-2.2758	6.21932	6.66845	74.4044	14.9793
Ornidazole	Hamster_repeat1_Pro3	0.935308	1.07153	0.98132	-9.90599	-10.2721	-114.613	-22.3263	Hamster_repeat1_Def3	0.871304	1.00691	0.955648	-16.1048	-16.5037	-184.143	-36.6402	6.19886	6.23154	69.5296	14.3139
Nandrolone	Hamster_repeat1_Pro13	1.04412	1.06706	1.04879	8.75375	6.23446	69.5621	54.9652	Hamster_repeat1_Def13	0.864701	1.06679	1.04611	2.55784	4.65794	51.9718	4.66728	6.19591	1.57652	17.5903	50.2979
Topotecan	Hamster_repeat1_Pro15	0.162582	0.171862	0.159334	-301.865	-214.879	-2397.55	-1908.02	Hamster_repeat1_Def15	0.133763	0.14494	0.152126	-308.003	-219.279	-2446.65	-1943.19	6.13731	4.40026	49.0967	35.1735
Terazosin hydrochloride	Hamster_repeat1_Pro10	1.07116	1.01348	1.01935	-1.51789	-1.10842	-12.3673	-7.47815	Hamster_repeat1_Def10	0.995165	1.002	1.00942	-7.64123	-5.43943	-60.6915	-48.2854	6.12334	4.33102	48.3241	40.8072
Alcuronium chloride	Hamster_repeat1_Pro13	1.02293	1.0102	1.05457	-0.3011	-0.215832	-2.40818	-1.7524	Hamster_repeat1_Def13	0.804923	1.05915	0.952759	-6.32267	-13.4211	-149.749	-11.2931	6.02157	13.2053	147.341	9.5407
Diphenidol hydrochloride	Hamster_repeat1_Pro4	1.00878	1.1404	1.07598	12.8549	12.6902	141.594	30.2127	Hamster_repeat1_Def4	1.04434	1.10044	1.03039	6.85448	5.11124	57.0296	29.5363	6.00041	7.57899	84.564	0.676476
Diltiazem hydrochloride	Hamster_repeat1_Pro2	1.24126	1.16441	1.07574	26.085	32.978	367.958	52.4885	Hamster_repeat1_Def2	1.00915	1.09235	1.10751	20.097	16.9183	188.769	58.593	5.98804	16.0596	179.188	-6.10446
Sertaconazole nitrate	Hamster_repeat1_Pro14	0.994595	0.98481	0.866729	-8.82017	-9.39623	-104.84	-19.485	Hamster_repeat1_Def14	0.923657	0.572581	0.715025	-14.717	-39.9314	-445.542	-25.7114	5.89685	30.5351	340.701	6.22643
Proparacaine hydrochloride	Hamster_repeat1_Pro12	0.758873	0.958291	0.854688	-23.426	-37.3373	-416.598	-43.8671	Hamster_repeat1_Def12	0.922675	0.996122	0.934901	-29.301	-22.1063	-246.655	-118.922	5.87503	-15.231	-169.943	75.055
Nafcillin sodium salt monohydrate	Hamster_repeat1_Pro11	1.01489	1.02209	1.04107	-0.598778	-0.426583	-4.75968	-3.74513	Hamster_repeat1_Def11	1.01594	0.976023	1.00549	-6.38411	-4.5658	-50.9437	-38.1108	5.78533	4.13922	46.1841	34.3657
Ciprofloxacin hydrochloride hydrate	Hamster_repeat1_Pro2	1.24481	1.12046	1.09826	19.166	22.903	255.545	39.5628	Hamster_repeat1_Def2	0.968428	1.14278	1.17847	13.382	24.6805	275.377	24.3677	5.78392	-1.77747	-19.8325	15.1951
Nifedipine	Hamster_repeat1_Pro1	1.01039	0.969957	1.00942	-5.00279	-3.58702	-40.0228	-29.0314	Hamster_repeat1_Def1	0.973648	0.980373	0.848025	-10.7254	-12.0045	-133.942	-22.942	5.72258	8.41748	93.9196	-6.08934
Digitoxigenin	Hamster_repeat1_Pro6	1.03995	1.0672	1.08083	15.1378	10.8274	120.809	90.2605	Hamster_repeat1_Def6	1.10951	1.05353	1.02257	9.48892	7.37829	82.3246	34.0523	5.64892	3.44913	38.4843	56.2082
Fleroxacin	Hamster_repeat1_Pro15	1.02293	0.950177	1.03747	-0.272288	-0.216223	-2.41255	-0.913383	Hamster_repeat1_Def15	0.928487	1.01176	1.00504	-5.88231	-4.65161	-51.9011	-19.9806	5.61003	4.43538	49.4886	19.0672
Cyclopentolate hydrochloride	Hamster_repeat1_Pro14	1.02028	0.852105	1.04925	-0.436291	-0.753872	-8.41146	-0.803484	Hamster_repeat1_Def14	1.04043	0.961815	0.801745	-6.0364	-12.1767	-135.863	-10.8499	5.60011	11.4228	127.452	10.0464
Dexamethasone acetate	Hamster_repeat1_Pro2	1.03456	1.14301	1.05759	9.41741	8.30848	92.7034	25.3101	Hamster_repeat1_Def2	1.03084	1.12233	1.03663	3.83287	3.17011	35.3711	11.5943	5.58454	5.13836	57.3322	13.7158
Ethopropazine hydrochloride	Hamster_repeat1_Pro11	1.06533	1.01689	1.19659	6.45832	9.42316	105.141	12.3685	Hamster_repeat1_Def11	1.48525	1.06459	1.01048	0.903892	2.7416	30.5899	1.56849	5.55443	6.68156	74.5507	10.8
Acamprosate calcium	Hamster_repeat1_Pro8	1.08945	1.06729	1.09515	22.9819	16.3785	182.746	143.111	Hamster_repeat1_Def8	1.07585	1.12715	1.05745	17.4515	12.9557	144.556	77.1073	5.53042	3.42278	38.1903	66.0038
Trimethobenzamide hydrochloride	Hamster_repeat1_Pro1	0.895967	0.992978	1.00922	-8.1248	-7.54276	-84.1597	-20.3796	Hamster_repeat1_Def1	0.995127	0.984914	0.963628	-13.6051	-9.70089	-108.239	-84.1828	5.48029	2.15813	24.0798	63.8031
Niclosamide	Hamster_repeat1_Pro1	0.130349	0.146731	0.139734	-309.85	-220.579	-2461.15	-1956.66	Hamster_repeat1_Def1	0.124215	0.120368	0.126643	-315.328	-224.453	-2504.37	-1994.24	5.4776	3.87349	43.2192	37.5811
Mexiletine hydrochloride	Hamster_repeat1_Pro4	0.931765	1.01981	0.982658	-13.1182	-10.2103	-113.924	-46.915	Hamster_repeat1_Def4	0.910999	1.0062	0.826484	-18.4987	-25.8759	-288.715	-35.8782	5.38054	15.6656	174.791	-11.0368
Adrenosterone	Hamster_repeat1_Pro12	1.38767	1.19933	1.25186	32.9879	50.8973	567.896	62.2492	Hamster_repeat1_Def12	1.27464	1.10596	1.17751	27.6217	35.8598	400.113	54.9909	5.3662	15.0375	167.783	7.25831
Olopatadine hydrochloride	Hamster_repeat1_Pro15	0.974722	1.01794	1.01609	-2.67435	-1.9211	-21.4351	-15.2162	Hamster_repeat1_Def15	1.00101	1.01465	0.996481	-7.98542	-5.68524	-63.4341	-50.3687	5.31107	3.76413	41.999	35.1525
Naproxen	Hamster_repeat1_Pro1	1.09706	1.08166	1.20078	18.3319	17.8437	199.095	43.6721	Hamster_repeat1_Def1	1.20309	0.991639	1.13108	13.0585	22.8365	254.802	23.9956	5.27342	-4.99271	-55.7071	19.6765
Ondansetron Hydrochloride	Hamster_repeat1_Pro14	1.09974	1.10742	1.10416	28.1696	20.0514	223.727	178.147	Hamster_repeat1_Def14	1.09376	1.09692	1.02569	22.9367	17.3928	194.064	90.9286	5.23289	2.65855	29.6633	87.2183
Stavudine	Hamster_repeat1_Pro12	1.16423	1.05419	1.02318	6.54533	7.28039	81.2322	14.0539	Hamster_repeat1_Def12	0.984783	1.13502	1.03025	1.32308	1.53645	17.1432	2.77153	5.22226	5.74393	64.089	11.2824
Alprostadil	Hamster_repeat1_Pro13	0.97895	1.06937	0.974406	-13.0575	-11.0631	-123.438	-37.5984	Hamster_repeat1_Def13	0.960003	1.00535	0.971469	-18.19	-13.051	-145.619	-104.811	5.13252	1.9879	22.1804	67.2125
Triamcinolone	Hamster_repeat1_Pro2	1.06258	1.12782	1.06295	13.0331	9.74095	108.686	55.462	Hamster_repeat1_Def2	1.02737	1.11649	1.04905	7.9029	6.2608	69.856	26.6974	5.13017	3.48015	38.8304	28.7647
Butacaine	Hamster_repeat1_Pro11	1.02299	1.02295	0.984377	-0.295767	-0.211867	-2.36395	-1.73394	Hamster_repeat1_Def11	1.04788	1.00728	0.965929	-5.39054	-4.10568	-45.8099	-20.9599	5.09477	3.89382	43.446	19.226
Isosorbide dinitrate	Hamster_repeat1_Pro9	0.853024	0.75855	0.978532	-19.8447	-35.8159	-399.623	-36.2648	Hamster_repeat1_Def9	0.91298	0.861613	1.00288	-24.9321	-26.6904	-297.803	-54.8902	5.08737	-9.12555	-101.82	18.6254
Triamterene	Hamster_repeat1_Pro1	0.940696	0.921602	0.951104	-29.0898	-20.7331	-231.334	-180.959	Hamster_repeat1_Def1	0.931629	0.926332	0.920918	-34.1638	-24.3185	-271.338	-216.011	5.07399	3.58534	40.0041	35.052
Cefaclor hydrate	Hamster_repeat1_Pro7	0.98465	0.992085	1.00144	-11.1147	-7.91255	-88.2857	-70.1773	Hamster_repeat1_Def7	0.974793	1.04202	0.974131	-16.1852	-12.1877	-135.986	-66.2972	5.07043	4.27514	47.7007	-3.88017
Tenoxicam	Hamster_repeat1_Pro7	1.02615	1.03598	1.05802	4.26233	3.03952	33.914	26.3381	Hamster_repeat1_Def7	1.02136	0.997132	1.07976	-0.786036	-0.604437	-6.74412	-2.93911	5.04837	3.64395	40.6581	29.2772
Diclazuril	Hamster_repeat1_Pro15	0.962767	0.922909	0.951276	-25.299	-18.0904	-201.847	-151.314	Hamster_repeat1_Def15	0.977615	0.896157	0.842332	-30.3365	-30.929	-345.096	-69.3087	5.03748	12.8386	143.249	-82.0049
Docetaxel	Hamster_repeat1_Pro15	0.247421	0.274219	0.253006	-269.89	-192.308	-2145.71	-1684.47	Hamster_repeat1_Def15	0.217884	0.243459	0.238767	-274.917	-195.862	-2185.36	-1718.99	5.0279	3.55427	39.6574	34.5235
Clofilium tosylate	Hamster_repeat1_Pro4	0.968009	0.84799	0.875954	-38.1097	-36.1104	-402.908	-93.3698	Hamster_repeat1_Def4	0.843174	0.909336	0.773699	-43.123	-43.7882	-488.575	-98.8533	5.01322	7.67781	85.6666	5.48343
Thioperamide maleate	Hamster_repeat1_Pro12	1.00096	1.01596	1.04099	-2.73566	-1.95567	-21.8207	-16.4106	Hamster_repeat1_Def12	1.00165	0.984302	1.0201	-7.74159	-5.52514	-61.6478	-47.3605	5.00593	3.56947	39.8271	30.9499
Mesna	Hamster_repeat1_Pro15	0.98336	1.06131	1.12256	8.68243	9.0643	101.137	19.4673	Hamster_repeat1_Def15	1.03436	1.06216	1.01787	3.67657	2.63396	29.3889	21.526	5.00585	6.43034	71.7477	-2.05861
Alfuzosin hydrochloride	Hamster_repeat1_Pro5	0.990965	0.998601	0.972814	-11.4994	-8.19188	-91.4024	-71.9875	Hamster_repeat1_Def5	0.944902	1.05039	0.965961	-16.3876	-14.2385	-158.869	-45.1266	4.88813	6.04664	67.4665	-26.8609
Valdecoxib	Hamster_repeat1_Pro16	1.06663	1.03809	1.07028	14.9753	10.6861	119.233	91.7877	Hamster_repeat1_Def16	1.19461	1.0305	1.07953	10.0886	13.0183	145.254	20.1325	4.88675	-2.33213	-26.0212	71.6552
Ketorolac tromethamine	Hamster_repeat1_Pro12	1.14591	0.999891	1.04439	4.38106	4.92499	54.9515	9.34687	Hamster_repeat1_Def12	1.02257	1.02639	0.971957	-0.420266	-0.305667	-3.41053	-2.13592	4.80132	5.23066	58.3621	11.4828
Rofecoxib	Hamster_repeat1_Pro7	1.03305	1.01715	0.959146	-2.19641	-1.65301	-18.4437	-9.02158	Hamster_repeat1_Def7	0.995736	1.08935	0.964145	-6.98775	-6.83199	-76.2291	-16.5747	4.79134	5.17898	57.7854	7.55312
Carvedilol	Hamster_repeat1_Pro15	0.853402	0.765854	0.825231	-63.0715	-49.2695	-549.734	-222.776	Hamster_repeat1_Def15	0.820728	0.75607	0.820361	-67.8421	-50.6231	-564.836	-291.241	4.77064	1.35356	15.1026	68.4645
Dosulepin hydrochloride	Hamster_repeat1_Pro7	0.170439	0.179611	0.174387	-297.739	-211.934	-2364.7	-1882.78	Hamster_repeat1_Def7	0.17345	0.160292	0.148693	-302.488	-215.444	-2403.86	-1898.13	4.74979	3.50973	39.1605	15.3537
Quinethazone	Hamster_repeat1_Pro14	0.999239	1.04116	0.926838	-6.78251	-6.03391	-67.3244	-18.0027	Hamster_repeat1_Def14	1.02901	0.945611	0.837013	-11.4886	-17.5149	-195.426	-21.7443	4.70606	11.481	128.102	3.74152
Methyl benzethonium chloride	Hamster_repeat1_Pro9	0.912502	0.971402	0.97659	-17.6104	-13.044	-145.54	-78.8678	Hamster_repeat1_Def9	0.888731	0.750542	0.918406	-22.275	-31.0185	-346.095	-43.2642	4.66463	17.9746	200.555	-35.6036
Dinoprost trometamol	Hamster_repeat1_Pro6	1.00935	1.07485	1.18229	8.75894	11.8122	131.797	17.1956	Hamster_repeat1_Def6	1.02011	1.08196	1.03595	4.13918	3.02628	33.7663	20.2085	4.61976	8.78591	98.0304	-3.01283
Fluvastatin sodium salt	Hamster_repeat1_Pro11	0.140379	0.136458	0.12546	-311.007	-221.397	-2470.28	-1964.61	Hamster_repeat1_Def11	0.115682	0.123389	0.124103	-315.614	-224.659	-2506.67	-1995.8	4.60742	3.26183	36.3945	31.1862
Parbendazole	Hamster_repeat1_Pro14	0.18152	0.171645	0.153854	-298.389	-212.607	-2372.2	-1863.14	Hamster_repeat1_Def14	0.170859	0.158965	0.146314	-302.96	-215.775	-2407.55	-1901.62	4.57173	3.16848	35.3529	38.4881
Ethacrynic acid	Hamster_repeat1_Pro4	1.07376	1.083	1.05325	17.487	12.4647	139.077	108.655	Hamster_repeat1_Def4	1.05109	1.0627	1.12138	12.9413	9.67807	107.985	54.9001	4.54569	2.78661	31.0921	53.7544
Pridinol methanesulfonate salt	Hamster_repeat1_Pro10	0.919895	0.897257	1.01018	-27.968	-25.4741	-284.232	-71.8517	Hamster_repeat1_Def10	0.910137	0.965709	0.85548	-32.4883	-27.9998	-312.413	-90.6979	4.52023	2.52576	28.1816	18.8462
(+,-)-Octopamine hydrochloride	Hamster_repeat1_Pro12	1.09785	0.998876	1.03152	2.32756	1.91008	21.3121	7.16644	Hamster_repeat1_Def12	0.944511	1.10916	1.01202	-2.18755	-2.76319	-30.8308	-4.4034	4.51511	4.67327	52.1429	11.5698
Auranofin	Hamster_repeat1_Pro11	0.13089	0.131371	0.116484	-312.945	-222.786	-2485.77	-1975.84	Hamster_repeat1_Def11	0.111503	0.118253	0.120416	-317.414	-225.94	-2520.97	-2007.19	4.46923	3.1544	35.1958	31.3539
Doxazosin mesylate	Hamster_repeat1_Pro11	0.880731	0.962351	0.968584	-18.7804	-15.2091	-169.699	-59.7108	Hamster_repeat1_Def11	0.936698	0.957419	0.964138	-23.2411	-16.561	-184.783	-144.965	4.46071	1.35192	15.0843	85.2541
Cortisol acetate	Hamster_repeat1_Pro12	1.05911	1.12473	1.03448	11.0322	8.75204	97.6526	37.1143	Hamster_repeat1_Def12	1.17131	0.911046	1.10709	6.61996	14.8971	166.217	11.7489	4.41222	-6.14504	-68.5645	25.3654
Methylergometrine maleate	Hamster_repeat1_Pro5	1.0108	1.05035	1.09813	8.49639	6.59036	73.5332	30.7566	Hamster_repeat1_Def5	1.03781	1.08264	0.978179	4.13377	3.45991	38.6046	12.1927	4.36262	3.13045	34.9285	18.5639
Quinidine hydrochloride monohydrate	Hamster_repeat1_Pro4	1.02237	0.959344	1.00747	-5.54881	-4.06798	-45.3893	-26.5651	Hamster_repeat1_Def4	0.989665	0.995614	1.00581	-9.87824	-7.03219	-78.463	-62.3822	4.32943	2.96421	33.0737	35.817
Sulfathiazole	Hamster_repeat1_Pro1	1.00682	0.963292	0.992496	-10.9003	-7.8074	-87.1125	-63.9833	Hamster_repeat1_Def1	1.05978	0.930275	0.960022	-15.2243	-15.4608	-172.507	-34.8966	4.324	7.65342	85.3944	-29.0867
Cefazolin sodium salt	Hamster_repeat1_Pro10	1.13796	1.09919	1.06939	25.4737	18.775	209.486	117.664	Hamster_repeat1_Def10	1.04848	1.0847	1.08961	21.2006	15.1899	169.484	124.007	4.27305	3.58515	40.002	-6.34321
Ibudilast	Hamster_repeat1_Pro15	1.01969	0.91502	1.02482	-1.07274	-1.00535	-11.2174	-2.66099	Hamster_repeat1_Def15	1.06235	1.00683	0.971515	-5.34181	-4.20846	-46.9567	-18.3545	4.26907	3.20311	35.7393	15.6935
Suprofen	Hamster_repeat1_Pro11	0.962024	1.0262	1.05767	0.736992	0.595354	6.64277	2.35829	Hamster_repeat1_Def11	1.01382	1.01422	0.975267	-3.47422	-2.48896	-27.771	-20.3445	4.21121	3.08431	34.4137	22.7028
Guanethidine sulfate	Hamster_repeat1_Pro4	0.982236	0.933939	1.01693	-13.4985	-10.3266	-115.22	-51.5243	Hamster_repeat1_Def4	0.903736	1.06692	0.897522	-17.7059	-26.9185	-300.348	-33.5355	4.20734	16.5919	185.127	-17.9888
Mevastatin	Hamster_repeat1_Pro8	0.241763	0.247187	0.248019	-272.223	-193.77	-2162.03	-1721.61	Hamster_repeat1_Def8	0.234948	0.237763	0.217894	-276.413	-196.82	-2196.06	-1740.38	4.19011	3.04995	34.0304	18.771
Albendazole	Hamster_repeat1_Pro4	0.199499	0.188911	0.205533	-288.9	-205.667	-2294.77	-1824.09	Hamster_repeat1_Def4	0.187577	0.18998	0.173244	-293.065	-208.641	-2327.96	-1849.34	4.16505	2.97423	33.1855	25.2486
Midodrine hydrochloride	Hamster_repeat1_Pro3	0.99835	1.03417	1.03794	3.61223	2.58633	28.8574	21.289	Hamster_repeat1_Def3	0.89405	1.02084	1.05781	-0.520437	-0.687712	-7.67328	-1.02921	4.13266	3.27404	36.5307	22.3182
Quinacrine dihydrochloride dihydrate	Hamster_repeat1_Pro4	0.13337	0.128942	0.136492	-312.118	-222.168	-2478.88	-1973.87	Hamster_repeat1_Def4	0.121341	0.134527	0.113728	-316.23	-225.166	-2512.33	-1991.81	4.11243	2.99755	33.4457	17.9443
Bacitracin	Hamster_repeat1_Pro12	1.14	0.988539	1.07011	9.69654	11.0559	123.359	20.518	Hamster_repeat1_Def12	1.02934	1.03994	1.06866	5.63311	4.02741	44.9366	33.751	4.06343	7.02853	78.4221	-13.2329
Methiazole	Hamster_repeat1_Pro14	0.249195	0.223445	0.220245	-280.061	-199.676	-2227.93	-1734.71	Hamster_repeat1_Def14	0.213237	0.222018	0.205647	-284.089	-202.24	-2256.53	-1794.02	4.0279	2.56332	28.6007	59.3119
Pyrvinium pamoate	Hamster_repeat1_Pro13	0.145248	0.135316	0.152331	-307.911	-219.203	-2445.8	-1943.91	Hamster_repeat1_Def13	0.134063	0.137023	0.125031	-311.864	-221.995	-2476.95	-1971.39	3.95243	2.79183	31.1503	27.4755
Perhexiline maleate	Hamster_repeat1_Pro4	0.135993	0.132008	0.137757	-311.199	-221.514	-2471.58	-1968.15	Hamster_repeat1_Def4	0.124449	0.137505	0.116447	-315.137	-224.39	-2503.68	-1984.59	3.93744	2.87642	32.0942	16.4452
Brimondine L-Tartrate	Hamster_repeat1_Pro16	1.02828	0.963566	0.941703	-19.0809	-14.9427	-166.726	-66.8382	Hamster_repeat1_Def16	1.00988	0.948439	0.956107	-22.9532	-16.8597	-188.115	-108.449	3.87227	1.91703	21.3896	41.6113
Rolipram	Hamster_repeat1_Pro12	0.942743	1.01222	1.00106	-7.5778	-5.65687	-63.1176	-32.4559	Hamster_repeat1_Def12	0.978376	1.05857	0.988016	-11.4466	-8.88226	-99.1055	-41.378	3.86884	3.22539	35.9879	8.92215
(S)-(-)-Atenolol	Hamster_repeat1_Pro7	1.04609	0.99698	1.0347	3.77542	2.71754	30.3214	21.0472	Hamster_repeat1_Def7	1.0174	1.01121	1.6094	-0.081294	-0.252481	-2.8171	-0.140891	3.85671	2.97002	33.1385	21.1881
Cilostazol	Hamster_repeat1_Pro8	1.05124	1.04364	1.04815	8.53549	6.07564	67.7901	53.9793	Hamster_repeat1_Def8	1.20735	1.06048	1.00487	4.68289	7.92042	88.3735	8.65958	3.8526	-1.84478	-20.5834	45.3197
Metaproterenol sulfate, orciprenaline sulfate	Hamster_repeat1_Pro7	0.99932	1.03764	1.04008	4.81594	3.45217	38.5182	28.0242	Hamster_repeat1_Def7	1.05485	1.03083	1.4216	0.967171	2.83969	31.6844	1.68134	3.84877	0.612476	6.83381	26.3429
Lisinopril	Hamster_repeat1_Pro4	1.04415	0.996973	1.00832	-5.37042	-3.8589	-43.0563	-30.4677	Hamster_repeat1_Def4	0.971959	1.04861	0.878216	-9.2053	-12.0689	-134.661	-18.2577	3.83488	8.20996	91.6042	-12.21
Diphenylpyraline hydrochloride	Hamster_repeat1_Pro9	0.853736	1.0352	1.03935	1.4222	2.44439	27.2737	2.62179	Hamster_repeat1_Def9	1.01695	1.0092	1.02997	-2.40136	-1.70983	-19.0778	-15.1259	3.82356	4.15422	46.3515	17.7477
Cefamandole sodium salt	Hamster_repeat1_Pro10	1.05694	1.04841	1.1015	11.414	8.2621	92.1859	60.3827	Hamster_repeat1_Def10	1.30646	1.06655	1.10954	7.60405	16.1726	180.449	13.5787	3.80996	-7.9105	-88.2629	46.804
Epirubicin hydrochloride	Hamster_repeat1_Pro16	0.138478	0.137137	0.131664	-310.798	-221.229	-2468.4	-1965.55	Hamster_repeat1_Def16	0.109738	0.1343	0.12569	-314.605	-224.077	-2500.18	-1973.79	3.80668	2.84852	31.7828	8.24074
Flubendazol	Hamster_repeat1_Pro12	0.18561	0.168794	0.150812	-298.955	-213.302	-2379.96	-1835.2	Hamster_repeat1_Def12	0.160698	0.125121	0.156824	-302.701	-216.272	-2413.1	-1827.86	3.74639	2.97012	33.1396	-7.33546
Nortriptyline hydrochloride	Hamster_repeat1_Pro4	0.886619	0.915048	0.826254	-43.3417	-34.0263	-379.655	-150.595	Hamster_repeat1_Def4	0.850799	0.686479	0.772781	-47.0822	-58.9748	-658.022	-95.1108	3.74051	24.9484	278.367	-55.4839
Norethynodrel	Hamster_repeat1_Pro1	1.02542	0.966386	1.01499	-3.00726	-2.19439	-24.4843	-14.8986	Hamster_repeat1_Def1	1.00347	0.950941	1.02816	-6.69855	-5.05607	-56.414	-27.1281	3.6913	2.86168	31.9298	12.2295
Cefotetan	Hamster_repeat1_Pro6	0.994232	0.867007	0.860486	-33.0482	-37.4613	-417.982	-70.1654	Hamster_repeat1_Def6	0.942698	0.918803	0.911913	-36.7354	-26.1946	-292.271	-227.2	3.68724	-11.2667	-125.711	157.034
Flumequine	Hamster_repeat1_Pro3	1.00114	1.04335	1.03525	3.98554	2.85536	31.8592	23.3312	Hamster_repeat1_Def3	1.00481	1.02466	1.05535	0.299356	0.215387	2.40322	1.67568	3.68619	2.63997	29.456	21.6555
Homoveratrylamine	Hamster_repeat1_Pro16	1.06053	0.997351	1.06123	12.2815	9.14071	101.989	53.4825	Hamster_repeat1_Def16	1.05015	1.03986	1.11215	8.69792	6.55329	73.1196	35.5327	3.58356	2.58741	28.8695	17.9497
Ifosfamide	Hamster_repeat1_Pro11	1.02568	0.99351	0.987279	-10.5649	-7.55521	-84.2986	-63.1276	Hamster_repeat1_Def11	0.997926	0.968064	0.875388	-14.135	-13.5923	-151.659	-34.0902	3.57011	6.03714	67.3605	-29.0374
Rizatriptan benzoate	Hamster_repeat1_Pro16	0.954061	1.00069	1.04075	-7.41396	-5.737	-64.0116	-27.0725	Hamster_repeat1_Def16	0.987016	0.973087	1.06867	-10.9429	-9.08745	-101.395	-32.8116	3.52892	3.35045	37.3833	5.73903
Cycloheximide	Hamster_repeat1_Pro10	0.141218	0.140696	0.154762	-309.334	-220.209	-2457.02	-1953.74	Hamster_repeat1_Def10	0.125518	0.131219	0.138031	-312.86	-222.705	-2484.87	-1977.68	3.52608	2.4957	27.8463	23.934
Maprotiline hydrochloride	Hamster_repeat1_Pro5	0.994918	1.07487	0.973774	-8.43204	-7.12573	-79.5066	-24.3998	Hamster_repeat1_Def5	0.989841	0.970622	0.999461	-11.888	-8.4721	-94.529	-74.039	3.45593	1.34638	15.0224	49.6392
Spectinomycin dihydrochloride	Hamster_repeat1_Pro11	1.04201	1.15885	0.986907	3.09851	4.20741	46.9449	6.06858	Hamster_repeat1_Def11	0.978171	1.02279	1.02814	-0.349157	-0.252147	-2.81338	-1.88659	3.44766	4.45956	49.7583	7.95517
Piretanide	Hamster_repeat1_Pro14	1.03698	0.999672	0.929945	-6.96144	-5.9475	-66.3603	-19.7371	Hamster_repeat1_Def14	1.01341	0.952213	0.823206	-10.3712	-15.9823	-178.326	-19.5766	3.40974	10.0348	111.966	-0.160544
Thiethylperazine dimalate	Hamster_repeat1_Pro14	1.03237	0.884016	0.909312	-22.5511	-27.0992	-302.365	-46.4238	Hamster_repeat1_Def14	0.948337	0.898912	0.949655	-25.9597	-18.8096	-209.871	-136.159	3.40857	-8.28964	-92.4932	89.7354
Simvastatin	Hamster_repeat1_Pro11	0.139457	0.135747	0.125595	-311.264	-221.574	-2472.26	-1966.85	Hamster_repeat1_Def11	0.122204	0.12611	0.128877	-314.664	-223.98	-2499.1	-1990.02	3.39974	2.40546	26.8394	23.1729
Promazine hydrochloride	Hamster_repeat1_Pro9	1.09491	1.03965	1.00449	4.99688	3.93027	43.8527	17.2584	Hamster_repeat1_Def9	0.899011	1.03177	1.03493	1.61838	1.89414	21.1343	3.3761	3.3785	2.03613	22.7185	13.8823
Tegaserod maleate	Hamster_repeat1_Pro16	0.137545	0.136177	0.134975	-311.136	-221.468	-2471.07	-1967.79	Hamster_repeat1_Def16	0.111306	0.133469	0.126194	-314.495	-223.954	-2498.81	-1978.23	3.35964	2.48582	27.736	10.4381
Hydrocortisone base	Hamster_repeat1_Pro6	1.0364	1.09741	1.06124	12.819	9.33121	104.115	64.7194	Hamster_repeat1_Def6	0.984494	1.05385	1.06958	9.50139	7.45508	83.1814	33.0736	3.31759	1.87613	20.9332	31.6458
N-Acetyl-L-leucine	Hamster_repeat1_Pro12	1.03843	1.02756	1.05731	5.12223	3.65087	40.7353	31.8516	Hamster_repeat1_Def12	1.10979	1.04415	0.863724	1.81853	3.85217	42.9813	3.24892	3.3037	-0.201298	-2.24602	28.6027
Sulfamonomethoxine	Hamster_repeat1_Pro11	1.02103	0.999757	1.01181	-4.20057	-2.99099	-33.3726	-26.4516	Hamster_repeat1_Def11	0.979089	0.997109	1.08473	-7.49741	-6.566	-73.2613	-20.3826	3.29684	3.575	39.8888	-6.06908
Pidotimod	Hamster_repeat1_Pro16	1.02439	1.01413	1.05514	0.206042	0.147447	1.64517	1.22148	Hamster_repeat1_Def16	1.11457	1.00343	1.01207	-3.06733	-2.86928	-32.0146	-7.62514	3.27337	3.01673	33.6597	8.84662
Prochlorperazine dimaleate	Hamster_repeat1_Pro5	0.923462	0.840538	0.93374	-30.0218	-24.7989	-276.698	-91.0724	Hamster_repeat1_Def5	0.906231	0.745663	0.849129	-33.2218	-41.1273	-458.886	-67.4557	3.19993	16.3284	182.187	-23.6167
Nisoldipine	Hamster_repeat1_Pro9	0.953678	0.893481	0.862587	-40.8333	-32.3075	-360.477	-138.472	Hamster_repeat1_Def9	0.862246	0.956149	0.847417	-43.9513	-39.6432	-442.326	-114.401	3.11797	7.33561	81.8485	-24.0714
Carbenoxolone disodium salt	Hamster_repeat1_Pro11	1.01116	1.00372	1.05841	-4.33913	-3.1498	-35.1445	-22.4058	Hamster_repeat1_Def11	1.04111	0.959494	1.001	-7.44708	-5.66621	-63.2218	-29.0851	3.10796	2.51641	28.0773	6.67932
Diethylcarbamazine citrate	Hamster_repeat1_Pro4	1.10925	1.1122	1.03236	27.0148	21.196	236.499	94.0457	Hamster_repeat1_Def4	1.09532	1.07038	1.09215	23.9353	17.0522	190.264	149.681	3.07955	4.14379	46.2351	-55.635
Glimepiride	Hamster_repeat1_Pro9	1.07272	1.52279	1.06209	1.05922	3.21778	35.903	1.83787	Hamster_repeat1_Def9	1.01796	1.028	0.973549	-2.00757	-1.45482	-16.2324	-10.5176	3.06679	4.67261	52.1355	12.3555
Darifenacin hydrobromide	Hamster_repeat1_Pro13	1.04377	0.958186	0.945057	-19.094	-16.1848	-180.584	-54.9333	Hamster_repeat1_Def13	0.960548	0.940701	0.966599	-22.1505	-15.7806	-176.075	-138.532	3.05647	-0.404201	-4.50995	83.5985
Propantheline bromide	Hamster_repeat1_Pro11	1.03698	1.0568	1.03881	5.2584	3.74436	41.7783	33.097	Hamster_repeat1_Def11	1.0425	1.0301	1.01775	2.20719	1.57204	17.5404	13.8506	3.05121	2.17231	24.238	19.2464
Cefdinir	Hamster_repeat1_Pro15	1.02277	1.02887	1.01144	-0.359805	-0.256152	-2.85806	-2.27093	Hamster_repeat1_Def15	1.02125	1.01409	1.01351	-3.40376	-2.42284	-27.0332	-21.5248	3.04396	2.16668	24.1752	19.2538
Moxifloxacin	Hamster_repeat1_Pro15	1.03646	1.10217	0.88686	1.47173	2.65594	29.6341	2.68951	Hamster_repeat1_Def15	1.13447	1.01134	0.924812	-1.57059	-2.67984	-29.9008	-2.89938	3.04232	5.33578	59.535	5.58889
Formoterol fumarate	Hamster_repeat1_Pro15	1.03777	1.08611	0.984382	4.19088	3.45444	38.5435	12.7737	Hamster_repeat1_Def15	1.00911	1.05983	1.40464	1.16194	3.39606	37.8921	2.02046	3.02894	0.058383	0.65142	10.7533
Felbinac	Hamster_repeat1_Pro12	1.06731	1.0251	1.00908	0.445746	0.323927	3.61428	2.28085	Hamster_repeat1_Def12	1.01646	1.00938	1.03143	-2.57152	-1.83118	-20.4317	-16.1766	3.01727	2.15511	24.046	18.4575
Mianserine hydrochloride	Hamster_repeat1_Pro2	1.05205	1.17482	1.00271	4.73728	6.50831	72.6177	9.24168	Hamster_repeat1_Def2	1.02912	1.1392	1.03061	1.74613	1.66192	18.5432	4.25731	2.99114	4.84639	54.0745	4.98437
Pimethixene maleate	Hamster_repeat1_Pro4	0.996264	0.942369	0.969723	-18.6877	-13.4822	-150.43	-101.901	Hamster_repeat1_Def4	1.00098	0.961368	0.954556	-21.6513	-15.5681	-173.704	-121.978	2.96363	2.08592	23.274	20.0765
Clozapine	Hamster_repeat1_Pro5	1.05071	1.01619	0.972402	-2.50872	-1.8916	-21.1059	-10.2109	Hamster_repeat1_Def5	0.968129	1.00736	1.04833	-5.39375	-4.08677	-45.5989	-21.4605	2.88503	2.19517	24.493	11.2496
Meprylcaine hydrochloride	Hamster_repeat1_Pro14	0.878798	1.04306	1.01781	-1.00666	-1.37966	-15.3938	-1.96542	Hamster_repeat1_Def14	0.954448	1.03616	1.01224	-3.74402	-2.87027	-32.0256	-14.1693	2.73736	1.49061	16.6318	12.2039
Equilin	Hamster_repeat1_Pro11	1.02418	0.95573	1.13714	0.0614531	0.088004	0.98192	0.118331	Hamster_repeat1_Def11	0.991373	1.0786	1.01536	-2.67251	-2.09353	-23.3589	-9.35224	2.73396	2.18153	24.3408	9.47057
Dichlorphenamide	Hamster_repeat1_Pro11	1.09837	1.14276	1.0437	22.6566	18.4501	205.86	71.0499	Hamster_repeat1_Def11	1.04893	1.08387	1.12531	19.9254	14.9434	166.734	83.2869	2.73119	3.50661	39.1257	-12.2371
Bethanechol chloride	Hamster_repeat1_Pro14	0.910216	1.00401	1.01123	-5.57107	-4.86977	-54.3353	-15.1912	Hamster_repeat1_Def14	0.984803	1	1.03074	-8.27441	-5.93533	-66.2245	-47.7964	2.70334	1.06556	11.8892	32.6052
Meropenem	Hamster_repeat1_Pro14	1.03881	0.981021	1.05141	4.99929	3.73608	41.6859	21.2867	Hamster_repeat1_Def14	1.04762	1.0482	0.838251	2.34049	4.69622	52.3989	4.20976	2.6588	-0.960142	-10.713	17.0769
Ambrisentan	Hamster_repeat1_Pro15	1.05019	0.941317	1.0587	6.5379	6.42198	71.6544	15.4385	Hamster_repeat1_Def15	1.03511	1.01033	1.06792	3.89293	2.82046	31.4698	20.4336	2.64497	3.60152	40.1846	-4.99508
Captopril	Hamster_repeat1_Pro1	0.987052	0.988489	0.944265	-12.7425	-9.16327	-102.241	-71.716	Hamster_repeat1_Def1	1.02433	0.966361	0.978905	-15.3771	-11.1876	-124.827	-77.9528	2.63459	2.02429	22.5864	6.23678
Nilutamide	Hamster_repeat1_Pro12	1.14595	0.995031	1.02114	-0.511441	-0.626354	-6.98866	-1.04351	Hamster_repeat1_Def12	1.01685	0.993931	1.01485	-3.13432	-2.23252	-24.9098	-19.6523	2.62288	1.60617	17.9211	18.6088
Aminacrine	Hamster_repeat1_Pro16	0.142991	0.140592	0.134594	-309.585	-220.366	-2458.78	-1957.76	Hamster_repeat1_Def16	0.109895	0.137697	0.132019	-312.196	-222.491	-2482.48	-1944.33	2.61122	2.12451	23.7046	-13.4289
Cimetidine	Hamster_repeat1_Pro1	1.00551	1.0362	1.02883	1.76121	1.25578	14.0116	10.9005	Hamster_repeat1_Def1	1.11288	1.02107	0.979426	-0.646509	-0.660735	-7.37227	-1.47411	2.40772	1.91651	21.3838	12.3746
Isoetharine mesylate salt	Hamster_repeat1_Pro10	1.08526	1.02513	1.10297	20.0767	15.2749	170.433	78.4263	Hamster_repeat1_Def10	1.20574	1.1101	1.05323	17.6832	20.5424	229.205	37.0349	2.39349	-5.26743	-58.7723	41.3913
Dequalinium dichloride	Hamster_repeat1_Pro5	0.183796	0.158188	0.176223	-296.856	-211.467	-2359.49	-1858.85	Hamster_repeat1_Def5	0.169063	0.170092	0.174969	-299.247	-213.006	-2376.65	-1892.54	2.39096	1.53856	17.1667	33.686
Drofenine hydrochloride	Hamster_repeat1_Pro10	0.959015	1.00358	1.08812	-4.99905	-4.91873	-54.8817	-11.7857	Hamster_repeat1_Def10	0.994218	1.06427	1.00164	-7.33938	-5.51121	-61.4924	-30.4835	2.34033	0.592479	6.61069	18.6977
Phensuximide	Hamster_repeat1_Pro14	1.03838	1.07424	1.05412	10.597	7.56333	84.3893	64.7959	Hamster_repeat1_Def14	1.14781	1.37086	1.08919	8.2682	20.1148	224.435	14.5668	2.32877	-12.5515	-140.045	50.2291
Ceforanide	Hamster_repeat1_Pro6	1.10065	1.06895	0.961628	9.93334	10.8461	121.017	21.5798	Hamster_repeat1_Def6	0.93502	1.05858	1.06469	7.61257	8.34966	93.1629	16.4898	2.32078	2.49643	27.8544	5.09003
Nylidrin	Hamster_repeat1_Pro11	1.0273	1.01831	1.01475	-1.92354	-1.36925	-15.2776	-12.1584	Hamster_repeat1_Def11	1.04177	1.0116	0.989591	-4.22272	-3.04216	-33.9435	-23.34	2.29918	1.67292	18.6659	11.1817
S-(+)-ibuprofen	Hamster_repeat1_Pro12	0.964761	1.02212	1.04249	-0.548669	-0.416209	-4.64393	-2.17146	Hamster_repeat1_Def12	1.11122	0.980612	1.01216	-2.76503	-2.82075	-31.4731	-6.31399	2.21636	2.40454	26.8291	4.14253
Cyclopenthiazide	Hamster_repeat1_Pro13	0.963178	1.01923	1.02334	-1.54974	-1.13886	-12.7071	-7.29881	Hamster_repeat1_Def13	1.05367	1.01255	1.01332	-3.64135	-2.61238	-29.1481	-21	2.09161	1.47351	16.441	13.7012
Mirtazapine	Hamster_repeat1_Pro7	0.992246	1.0811	1.04994	8.27648	6.48455	72.3525	28.9466	Hamster_repeat1_Def7	1.08318	1.04166	1.03568	6.18499	4.45324	49.6878	34.3813	2.09148	2.03131	22.6647	-5.43468
Thimerosal	Hamster_repeat1_Pro9	0.101158	0.104123	0.113132	-322.358	-229.465	-2560.3	-2037.73	Hamster_repeat1_Def9	0.0982445	0.0978369	0.1025	-324.432	-230.932	-2576.67	-2051.86	2.07357	1.46726	16.3712	14.1209
Aceclofenac	Hamster_repeat1_Pro3	0.982822	1.0092	0.981397	-14.3397	-10.223	-114.065	-88.9165	Hamster_repeat1_Def3	0.969433	1.00645	0.904457	-16.1745	-13.4315	-149.865	-48.5022	1.83479	3.20856	35.8001	-40.4143
Prothionamide	Hamster_repeat1_Pro13	0.981893	0.980343	1.01743	-14.6119	-10.4528	-116.629	-86.9727	Hamster_repeat1_Def13	0.974911	0.928553	0.998049	-16.4465	-12.171	-135.801	-74.0527	1.83464	1.71824	19.1715	-12.9199
Ioxaglic acid	Hamster_repeat1_Pro14	0.937028	1.03821	1.03568	3.28649	2.91902	32.5695	8.74409	Hamster_repeat1_Def14	1.66078	1.01523	1.13775	1.45309	4.51251	50.3492	2.51837	1.8334	-1.59349	-17.7797	6.22572
Omeprazole	Hamster_repeat1_Pro7	0.902898	1.01328	0.997133	-7.19021	-6.53858	-72.9554	-18.5111	Hamster_repeat1_Def7	0.937426	1.01205	0.996602	-8.96215	-6.76296	-75.459	-36.338	1.77193	0.224382	2.50358	17.827
Salbutamol	Hamster_repeat1_Pro3	1.10315	1.07767	1.03402	18.1565	13.4128	149.656	82.6462	Hamster_repeat1_Def3	1.13196	1.11357	0.978605	16.3919	20.9991	234.302	32.806	1.76456	-7.5863	-84.6455	49.8402
Paromomycin sulfate	Hamster_repeat1_Pro11	1.01877	1.02856	1.03604	1.66878	1.18802	13.2556	10.5344	Hamster_repeat1_Def11	1.02598	1.02354	1.01164	-0.0922352	-0.0656594	-0.732607	-0.582668	1.76102	1.25368	13.9882	11.117
Guaiacol	Hamster_repeat1_Pro13	0.968004	1.043	1.01673	-2.34777	-1.7591	-19.6275	-9.86124	Hamster_repeat1_Def13	1.01211	1.02422	1.00565	-4.09677	-2.9167	-32.5436	-25.8416	1.749	1.1576	12.9161	15.9804
Isocarboxazid	Hamster_repeat1_Pro10	0.946376	0.93823	0.957438	-27.1324	-19.3173	-215.536	-171.103	Hamster_repeat1_Def10	0.977574	0.910391	0.938764	-28.8064	-21.1782	-236.3	-135.274	1.67404	1.86092	20.7636	-35.8292
Ofloxacin	Hamster_repeat1_Pro3	1.11546	0.869813	0.947457	-7.00932	-14.6254	-163.186	-12.5451	Hamster_repeat1_Def3	0.99915	0.993218	1.01893	-8.63201	-6.14954	-68.6146	-54.0003	1.6227	-8.47586	-94.571	41.4552
Benfotiamine	Hamster_repeat1_Pro9	1.0263	1.00246	0.987106	-7.44931	-5.3233	-59.3957	-44.8884	Hamster_repeat1_Def9	0.963627	1.0239	0.837691	-9.03428	-13.5467	-151.15	-17.1727	1.58497	8.22343	91.7544	-27.7157
Propylthiouracil	Hamster_repeat1_Pro7	1.02256	1.03172	1.0213	-0.432694	-0.308002	-3.43659	-2.73564	Hamster_repeat1_Def7	1.0182	1.03568	0.991747	-1.95033	-1.39683	-15.5854	-11.457	1.51764	1.08883	12.1488	8.7214
Primidone	Hamster_repeat1_Pro12	0.793877	1.02067	1.02611	-0.259264	-0.571077	-6.3719	-0.461166	Hamster_repeat1_Def12	1.02434	0.999092	1.01875	-1.76712	-1.25886	-14.0459	-11.0619	1.50786	0.687778	7.67401	10.6007
Esmolol hydrochloride	Hamster_repeat1_Pro12	1.02624	0.999275	0.770825	-1.82539	-4.23652	-47.2698	-3.22973	Hamster_repeat1_Def12	1.12812	0.984764	1.00777	-3.28844	-3.81571	-42.5745	-6.89144	1.46305	-0.420813	-4.6953	3.6617
Tocainide hydrochloride	Hamster_repeat1_Pro13	1.02744	1.0616	1.08162	13.0505	9.42376	105.147	70.5683	Hamster_repeat1_Def13	1.06447	1.05705	1.03137	11.6257	8.29474	92.55	71.3823	1.42477	1.12902	12.5973	-0.813974
Fenspiride hydrochloride	Hamster_repeat1_Pro3	1.03783	0.979493	1.08068	4.21097	3.4677	38.6915	12.8626	Hamster_repeat1_Def3	1.0358	0.975133	1.11256	2.8171	2.90347	32.396	6.37974	1.39387	0.564232	6.29552	6.48282
Rifaximin	Hamster_repeat1_Pro15	0.952664	0.922221	0.9967	-23.695	-17.6999	-197.49	-101.132	Hamster_repeat1_Def15	0.948934	0.951756	0.989831	-25.0672	-17.9683	-200.484	-145.908	1.37228	0.268358	2.99425	44.7762
Clidinium bromide	Hamster_repeat1_Pro11	1.02576	1.01468	1.01407	-3.19532	-2.27456	-25.3788	-20.1963	Hamster_repeat1_Def11	1.05352	1.01065	1.00929	-4.56089	-3.27993	-36.5964	-25.6579	1.36557	1.00537	11.2176	5.46165
Pirenzepine dihydrochloride	Hamster_repeat1_Pro2	1.21737	1.14422	1.02389	17.27	26.8204	299.254	32.5372	Hamster_repeat1_Def2	1.09029	1.1329	1.00117	16.0258	16.1354	180.033	37.0039	1.24423	10.6851	119.221	-4.46669
Moxonidine	Hamster_repeat1_Pro13	1.01748	1.01027	1.01541	-2.93899	-2.092	-23.3418	-18.5866	Hamster_repeat1_Def13	1.01171	0.999668	1.05054	-4.18119	-3.01442	-33.6339	-22.9506	1.2422	0.922423	10.2921	4.36403
Reboxetine mesylate	Hamster_repeat1_Pro8	0.947427	0.982377	0.975811	-16.7663	-11.9711	-133.569	-102.052	Hamster_repeat1_Def8	0.938716	0.971936	0.986136	-18.0075	-12.9337	-144.31	-102.614	1.24121	0.962613	10.7405	0.561412
Zafirlukast	Hamster_repeat1_Pro8	1.04523	1.06647	1.06388	14.0432	10.0007	111.584	88.2828	Hamster_repeat1_Def8	1.06039	1.04998	1.07879	12.8096	9.12861	101.854	79.8106	1.23358	0.872058	9.73014	8.47225
Levalbuterol hydrochloride	Hamster_repeat1_Pro14	0.864397	1.03497	0.995458	-4.69822	-6.51501	-72.6925	-9.13755	Hamster_repeat1_Def14	1.00444	1.08905	1.00335	-5.90701	-4.78996	-53.4449	-18.7194	1.2088	-1.72505	-19.2476	9.58189
Piroxicam	Hamster_repeat1_Pro3	0.995261	1.05767	1.01864	-1.7606	-1.28481	-14.3355	-8.71703	Hamster_repeat1_Def3	0.921894	1.00333	1.11683	-2.92485	-4.55464	-50.8193	-5.50689	1.16425	3.26983	36.4838	-3.21014
Cinoxacin	Hamster_repeat1_Pro10	0.942489	0.998443	1.05019	-7.35628	-6.25296	-69.7686	-21.0526	Hamster_repeat1_Def10	0.988564	1.0918	0.966058	-8.51456	-8.55232	-95.4241	-19.7012	1.15828	2.29936	25.6555	-1.35142
Cyclobenzaprine hydrochloride	Hamster_repeat1_Pro6	1.12312	1.05821	1.00003	9.02877	8.41852	93.9312	22.5301	Hamster_repeat1_Def6	1.04815	0.987346	1.06535	7.94736	6.05328	67.5406	30.8971	1.08141	2.36524	26.3906	-8.36702
Clarithromycin	Hamster_repeat1_Pro15	0.961418	1.05949	1.04759	6.9298	5.86861	65.4801	19.9715	Hamster_repeat1_Def15	0.9947	1.04922	1.04101	5.91262	4.2891	47.8564	30.7053	1.01717	1.57951	17.6237	-10.7338
Zoledronic acid hydrate	Hamster_repeat1_Pro16	1.06033	1.01935	1.04155	6.19406	4.42914	49.4189	37.0472	Hamster_repeat1_Def16	1.16271	1.04933	1.01458	5.19712	6.07252	67.7552	10.8512	0.996934	-1.64338	-18.3363	26.196
Canrenone	Hamster_repeat1_Pro13	1.00704	1.03372	1.02822	1.54858	1.10341	12.3115	9.66699	Hamster_repeat1_Def13	1.06087	1.01905	1.02543	0.567953	0.406958	4.54071	3.31933	0.980623	0.696449	7.77076	6.34767
Xylazine	Hamster_repeat1_Pro8	1.05254	0.999266	1.09005	9.05919	7.12741	79.5254	31.2616	Hamster_repeat1_Def8	1.08844	0.996334	1.20741	8.08774	13.8746	154.808	14.9148	0.971445	-6.74715	-75.2826	16.3468
Pilocarpine nitrate	Hamster_repeat1_Pro6	1.06057	1.1011	0.951146	7.47076	8.74308	97.5526	15.5853	Hamster_repeat1_Def6	1.04285	1.06651	1.00388	6.50192	4.74615	52.9561	32.1237	0.968841	3.99693	44.5965	-16.5384
Misoprostol	Hamster_repeat1_Pro14	0.872827	1.03326	1.02322	-0.0954554	-0.133443	-1.48892	-0.18517	Hamster_repeat1_Def14	1.01456	1.02082	1.05829	-1.03593	-0.743323	-8.29376	-5.96326	0.940471	0.609879	6.80484	5.77809
Rifapentine	Hamster_repeat1_Pro6	1.00726	0.966431	0.982355	-14.4563	-10.3377	-115.345	-86.4084	Hamster_repeat1_Def6	0.883911	0.882441	1.08065	-15.3319	-28.7556	-320.846	-27.8444	0.875556	18.4178	205.5	-58.564
Cyclizine hydrochloride	Hamster_repeat1_Pro7	1.10763	1.03361	1.03208	3.15395	2.43702	27.1915	11.5785	Hamster_repeat1_Def7	1.03137	1.02449	1.11145	2.32982	1.87529	20.9239	7.5259	0.824126	0.561737	6.26768	4.0526
Ceftibuten	Hamster_repeat1_Pro16	0.843084	1.05129	0.83386	-17.2518	-35.2078	-392.837	-30.9619	Hamster_repeat1_Def16	0.84579	0.947458	0.975923	-18.0569	-18.4888	-206.293	-41.1087	0.805103	-16.7189	-186.545	10.1467
2-Chloropyrazine	Hamster_repeat1_Pro14	0.975471	1.04648	1.02528	0.494881	0.367942	4.10539	2.1678	Hamster_repeat1_Def14	1.01893	1.02341	1.05393	-0.137027	-0.0978686	-1.09199	-0.830848	0.631909	0.465811	5.19737	2.99864
Gabazine bromide	Hamster_repeat1_Pro6	0.886716	1.0623	1.06374	5.1513	8.42252	93.9758	9.59216	Hamster_repeat1_Def6	1.15007	1.04323	1.02195	4.57954	4.7054	52.5014	10.3966	0.571761	3.71712	41.4745	-0.804486
6-Furfurylaminopurine	Hamster_repeat1_Pro9	1.13366	0.969286	0.951572	-7.46629	-12.0004	-133.896	-13.9549	Hamster_repeat1_Def9	1.00068	1.02855	0.979306	-8.02167	-5.76454	-64.3189	-45.4607	0.555378	-6.23581	-69.5772	31.5058
Scopolamine hydrochloride	Hamster_repeat1_Pro11	1.13033	0.906353	0.908318	-10.1178	-21.6601	-241.677	-18.054	Hamster_repeat1_Def11	1.00514	0.993334	0.979656	-10.6708	-7.60075	-84.8068	-66.8952	0.552987	-14.0594	-156.87	48.8412
Altretamine	Hamster_repeat1_Pro12	1.08555	1.061	1.05163	13.0082	9.28188	103.564	79.7932	Hamster_repeat1_Def12	0.987987	1.06606	1.08779	12.4571	10.4351	116.432	36.6805	0.551117	-1.15325	-12.8676	43.1127
Liranaftate	Hamster_repeat1_Pro10	0.829457	0.771101	0.8	-76.9395	-55.7827	-622.406	-401.402	Hamster_repeat1_Def10	0.848497	0.790028	0.775959	-77.4435	-58.1493	-648.812	-321.76	0.504037	2.36661	26.4059	-79.642
Norgestrel-(-)-D	Hamster_repeat1_Pro10	1.04493	1.01796	0.97948	-1.98248	-1.45318	-16.2141	-9.50177	Hamster_repeat1_Def10	1.01887	1.01676	1.01108	-2.46815	-1.75685	-19.6024	-15.6086	0.485671	0.303676	3.38832	6.10679
Dihydrostreptomycin sulfate	Hamster_repeat1_Pro2	0.906123	0.983108	0.843406	-27.1448	-28.4224	-317.128	-60.7275	Hamster_repeat1_Def2	0.942416	0.946885	0.945353	-27.4972	-19.5727	-218.386	-173.906	0.352396	-8.84967	-98.7418	113.179
Piromidic acid	Hamster_repeat1_Pro11	1.01251	1.10708	0.971824	-2.62959	-2.73046	-30.4657	-5.92041	Hamster_repeat1_Def11	0.970794	1.01391	1.0722	-2.96527	-2.44429	-27.2726	-9.03737	0.335678	-0.286178	-3.19308	3.11696
Clofibrate	Hamster_repeat1_Pro15	1.06658	1.06241	1.03681	13.5079	9.63182	107.469	83.5603	Hamster_repeat1_Def15	1.09522	1.06615	1.00313	13.1826	10.4952	117.102	43.8917	0.325345	-0.863357	-9.63306	39.6686
Dipyridamole	Hamster_repeat1_Pro2	0.991433	1.04259	0.999399	-8.42164	-6.08294	-67.8716	-45.4228	Hamster_repeat1_Def2	1.00395	0.97146	0.998835	-8.72817	-6.22773	-69.487	-53.5556	0.306537	0.144786	1.61548	8.13276
Acefylline	Hamster_repeat1_Pro9	1.05226	0.955376	1.04726	6.7509	5.78153	64.5085	19.0575	Hamster_repeat1_Def9	1.04227	1.05037	1.01942	6.46272	4.60809	51.4157	39.9934	0.288185	1.17344	13.0928	-20.9359
Carbetapentane citrate	Hamster_repeat1_Pro5	0.171109	0.153401	0.164457	-301.17	-214.41	-2392.32	-1900.68	Hamster_repeat1_Def5	0.16382	0.167526	0.15712	-301.44	-214.571	-2394.11	-1905.98	0.269649	0.160696	1.79299	5.30005
Etomidate	Hamster_repeat1_Pro14	0.90764	1.01311	0.95122	-21.2676	-17.912	-199.856	-61.9502	Hamster_repeat1_Def14	0.992342	0.869917	0.941904	-21.5004	-20.035	-223.544	-53.6898	0.232766	2.12305	23.6883	-8.26042
(R) -Naproxen sodium salt	Hamster_repeat1_Pro10	0.891361	0.91793	0.946768	-36.5262	-26.3931	-294.485	-196.31	Hamster_repeat1_Def10	0.917971	0.919662	0.918932	-36.7585	-26.1649	-291.94	-232.481	0.232365	-0.228134	-2.54545	36.1709
Naftifine hydrochloride	Hamster_repeat1_Pro14	0.214109	0.207599	0.212174	-284.496	-202.506	-2259.5	-1799.23	Hamster_repeat1_Def14	0.21034	0.208965	0.177022	-284.642	-203.271	-2268.03	-1728.69	0.145969	0.764803	8.53343	-70.5414
Fluvoxamine maleate	Hamster_repeat1_Pro13	0.939362	0.971458	0.998379	-17.9763	-13.0453	-145.555	-93.0546	Hamster_repeat1_Def13	1.00015	0.953033	0.971669	-18.1167	-13.0009	-145.06	-104.172	0.140407	-0.0443322	-0.494644	11.117
Granisetron	Hamster_repeat1_Pro15	1.00781	1.01115	1.0712	-4.25096	-3.14969	-35.1432	-19.0008	Hamster_repeat1_Def15	1.05144	0.996332	0.872275	-4.36137	-6.25948	-69.8412	-8.39257	0.110413	3.10979	34.698	-10.6082
Benzonatate	Hamster_repeat1_Pro1	0.988738	0.980294	0.899049	-13.2303	-10.7643	-120.104	-41.5798	Hamster_repeat1_Def1	0.96058	1.00195	0.985559	-13.3355	-9.53845	-106.427	-79.4957	0.105205	-1.22583	-13.6775	37.9159
Ticarcillin sodium	Hamster_repeat1_Pro14	1.0008	1.03191	1.04014	2.82923	2.0235	22.5775	16.8812	Hamster_repeat1_Def14	0.974804	1.03275	1.07308	2.72451	2.21409	24.7041	8.58744	0.104713	-0.19059	-2.12655	8.29373
Ticlopidine hydrochloride	Hamster_repeat1_Pro1	1.05439	1.09856	1.10325	25.8373	18.6407	207.987	140.863	Hamster_repeat1_Def1	1.06537	1.09933	1.12945	25.7451	18.8187	209.973	125.906	0.092219	-0.177986	-1.98591	14.9564
Thiocolchicoside	Hamster_repeat1_Pro7	1.03246	0.981703	1.02396	0.0553571	0.0399562	0.445818	0.300528	Hamster_repeat1_Def7	0.997973	1.03147	1.64523	0.0866006	0.269632	3.00847	0.150069	-0.0312435	-0.229676	-2.56265	0.15046
Carteolol hydrochloride	Hamster_repeat1_Pro6	1.09092	1.08292	0.997739	17.5871	14.6063	162.972	52.7252	Hamster_repeat1_Def6	1.07439	1.04443	1.08674	17.6276	12.62	140.81	104.006	-0.040503	1.98627	22.1622	-51.281
Remoxipride Hydrochloride	Hamster_repeat1_Pro13	1.00029	1.01426	0.982329	-8.22404	-5.86386	-65.4271	-50.9038	Hamster_repeat1_Def13	1.03585	1.00033	0.997249	-8.17827	-5.85317	-65.3078	-48.4221	-0.045766	-0.0106902	-0.119278	-2.48162
Pranlukast	Hamster_repeat1_Pro9	1.04923	1.0188	1.11554	7.73828	6.29274	70.2124	24.3502	Hamster_repeat1_Def9	1.04874	1.09355	1.00021	7.79245	6.18338	68.9922	26.1968	-0.0541734	0.10936	1.22021	-1.84654
Zimelidine dihydrochloride monohydrate	Hamster_repeat1_Pro2	1.03653	1.12362	1.06758	13.9657	10.8651	121.229	50.024	Hamster_repeat1_Def2	1.0983	1.03461	1.19734	14.0203	17.5134	195.409	28.3562	-0.0546734	-6.6483	-74.1796	21.6678
Dicumarol	Hamster_repeat1_Pro10	1.02828	1.04511	1.0058	1.56512	1.11842	12.4789	9.43343	Hamster_repeat1_Def10	1.03677	0.952291	1.029	1.62453	1.28924	14.385	5.45931	-0.0594103	-0.170826	-1.90602	3.97412
Amifostine	Hamster_repeat1_Pro6	0.982731	1.02754	1.0724	1.18741	0.928567	10.3607	4.17898	Hamster_repeat1_Def6	1.09189	1.02713	1.02756	1.25582	0.937255	10.4576	5.38569	-0.068412	-0.0086884	-0.0969424	-1.2067
Chlormadinone acetate	Hamster_repeat1_Pro13	1.04698	1.02426	1.01849	0.162105	0.115541	1.28917	1.00797	Hamster_repeat1_Def13	1.0248	0.928885	1.03974	0.267671	0.245061	2.73432	0.683096	-0.105566	-0.12952	-1.44515	0.32487
Buspirone hydrochloride	Hamster_repeat1_Pro15	1.04005	0.969232	0.981669	-14.0065	-10.4816	-116.951	-59.2111	Hamster_repeat1_Def15	0.977855	0.982452	1.04283	-13.8539	-10.2914	-114.828	-60.9877	-0.15268	-0.190211	-2.12231	1.77663
Citalopram Hydrobromide	Hamster_repeat1_Pro9	1.0123	1.04213	1.05707	6.3806	4.57338	51.0283	37.1615	Hamster_repeat1_Def9	1.04308	1.08132	1.02739	6.65278	4.80742	53.6397	35.7378	-0.272179	-0.234042	-2.61137	1.42372
Diprophylline	Hamster_repeat1_Pro1	1.04303	1.02535	1.12546	5.60754	4.74426	52.9349	16.1907	Hamster_repeat1_Def1	1.14858	1.06501	0.953331	5.88292	9.16757	102.289	11.0744	-0.27538	-4.42331	-49.3539	5.11624
Nocodazole	Hamster_repeat1_Pro2	0.132411	0.144121	0.151766	-308.275	-219.483	-2448.92	-1943.8	Hamster_repeat1_Def2	0.141838	0.1539	0.145298	-307.926	-219.192	-2445.67	-1946.52	-0.349342	-0.291544	-3.25296	2.7155
Bromocryptine mesylate	Hamster_repeat1_Pro2	0.838721	0.878356	0.845701	-62.0891	-44.4241	-495.67	-368.836	Hamster_repeat1_Def2	0.861711	0.795241	0.841341	-61.7296	-45.439	-506.994	-287.513	-0.359526	1.01493	11.3243	-81.3226
Pyrantel tartrate	Hamster_repeat1_Pro3	1.05437	0.989075	1.08783	9.23134	7.56047	84.3573	28.5555	Hamster_repeat1_Def3	1.04826	1.05126	1.08213	9.5923	6.84967	76.4265	58.3043	-0.360969	0.710796	7.93083	-29.7488
Dimethadione	Hamster_repeat1_Pro11	1.04151	1.03933	1.15033	4.52107	4.32229	48.2267	10.9704	Hamster_repeat1_Def11	1.03085	1.04908	1.03783	4.91674	3.50041	39.0565	31.0216	-0.395667	0.82188	9.17028	-20.0512
Dapsone	Hamster_repeat1_Pro1	1.07273	1.12638	1.13875	34.5551	25.5406	284.974	156.774	Hamster_repeat1_Def1	1.14071	1.06575	1.1635	34.9665	28.8953	322.405	105.975	-0.411423	-3.35474	-37.4311	50.7989
Piperacillin sodium salt	Hamster_repeat1_Pro10	1.16561	1.05648	1.09949	21.6722	18.6487	208.076	60.6684	Hamster_repeat1_Def10	1.14499	1.05722	1.09309	22.1074	17.1975	191.884	79.2146	-0.435148	1.45117	16.1917	-18.5462
Gatifloxacin	Hamster_repeat1_Pro15	1.0289	1.0707	0.96913	1.52832	1.26177	14.0784	4.64167	Hamster_repeat1_Def15	0.95902	1.03026	1.04443	2.0353	1.60323	17.8884	6.99672	-0.50698	-0.341463	-3.80994	-2.35504
Nadide	Hamster_repeat1_Pro10	1.01043	1.00156	0.939844	-7.36899	-5.53251	-61.73	-30.6327	Hamster_repeat1_Def10	1.05767	1.00252	0.972499	-6.83822	-5.2844	-58.9617	-25.0937	-0.530774	-0.248104	-2.76827	-5.53899
Desonide	Hamster_repeat1_Pro16	0.858099	1.01444	1.02173	-1.46959	-2.12857	-23.7499	-2.82035	Hamster_repeat1_Def16	1.02117	1.03254	1.00433	-0.920288	-0.655753	-7.31669	-5.74271	-0.549299	-1.47281	-16.4332	2.92236
Acetylsalicylsalicylic acid	Hamster_repeat1_Pro2	1.01196	1.06143	1.13411	9.89166	9.20725	102.732	24.7336	Hamster_repeat1_Def2	1.05378	1.08165	1.04354	10.466	7.4789	83.4472	63.0795	-0.574328	1.72835	19.2844	-38.3459
Bumetanide	Hamster_repeat1_Pro4	1.00155	1.04744	1.04639	7.82083	5.63434	62.8662	43.228	Hamster_repeat1_Def4	1.06764	0.973722	1.13497	8.39785	10.3351	115.316	17.0965	-0.57702	-4.70078	-52.4498	26.1315
Lansoprazole	Hamster_repeat1_Pro14	0.898741	1.00033	1.07029	-4.10155	-5.44883	-60.7963	-8.09538	Hamster_repeat1_Def14	1.01345	0.977644	1.04735	-3.48896	-2.5763	-28.7455	-15.9245	-0.612594	-2.87253	-32.0508	7.82916
Buflomedil hydrochloride	Hamster_repeat1_Pro6	0.978614	1.00063	1.15481	-3.42041	-5.19645	-57.9803	-6.47952	Hamster_repeat1_Def6	1.15835	1.00073	1.00694	-2.79564	-3.87547	-43.2412	-5.4378	-0.62477	-1.32098	-14.7391	-1.04173
Aminocaproic acid	Hamster_repeat1_Pro12	0.925041	0.91553	0.857054	-36.1796	-26.9444	-300.637	-156.99	Hamster_repeat1_Def12	0.907442	0.9521	0.921743	-35.5118	-25.4538	-284.005	-206.801	-0.667808	-1.49063	-16.632	49.8107
Zileuton	Hamster_repeat1_Pro9	1.06721	1.00874	1.042	6.25432	4.53615	50.6129	32.5297	Hamster_repeat1_Def9	1.03582	1.04715	1.0436	6.94068	4.94056	55.1252	43.8801	-0.686363	-0.404413	-4.51232	-11.3503
Rivastigmine	Hamster_repeat1_Pro15	0.990533	1.15473	1.03787	2.53538	3.28473	36.65	5.05165	Hamster_repeat1_Def15	0.97288	1.03519	1.08402	3.23302	2.80503	31.2977	8.92396	-0.697642	0.4797	5.35234	-3.87231
Etanidazole	Hamster_repeat1_Pro9	0.926267	1.1092	1.0204	-0.542993	-0.7762	-8.66059	-1.04612	Hamster_repeat1_Def9	1.00817	1.02447	1.03839	0.236408	0.168504	1.88011	1.46959	-0.779401	-0.944704	-10.5407	-2.51571
Denatonium benzoate	Hamster_repeat1_Pro13	1.08649	0.979156	1.01459	-2.64474	-2.26859	-25.3122	-7.44477	Hamster_repeat1_Def13	0.981601	1.04294	1.01839	-1.8494	-1.34696	-15.0289	-9.2966	-0.795339	-0.921631	-10.2833	1.85183
Tosufloxacin hydrochloride	Hamster_repeat1_Pro6	0.999805	0.998781	1.02722	-8.39485	-5.98596	-66.7895	-51.9276	Hamster_repeat1_Def6	0.966233	0.999273	1.06047	-7.58264	-6.07498	-67.7827	-24.8033	-0.812209	0.0890162	0.993215	-27.1242
Fenoterol hydrobromide	Hamster_repeat1_Pro4	1.0583	0.999234	1.0455	7.4196	5.40702	60.3298	37.1278	Hamster_repeat1_Def4	1.05196	1.02837	1.12817	8.33081	6.95538	77.606	24.6989	-0.911211	-1.54837	-17.2762	12.4289
Isoniazid	Hamster_repeat1_Pro3	0.951386	1.01112	1.07449	-3.32593	-3.1006	-34.5956	-8.3011	Hamster_repeat1_Def3	0.859147	1.00629	1.05592	-2.32165	-3.82118	-42.6356	-4.31704	-1.00429	0.72058	8.04	-3.98406
Sulindac	Hamster_repeat1_Pro1	0.858795	0.9215	0.938982	-33.1142	-25.412	-283.539	-124.815	Hamster_repeat1_Def1	0.971663	0.925417	0.889471	-32.0549	-24.4484	-272.788	-123.904	-1.05927	-0.963596	-10.7515	-0.910925
Sulfadimethoxine	Hamster_repeat1_Pro10	0.946344	0.977459	0.941483	-27.0429	-19.3215	-215.583	-163.298	Hamster_repeat1_Def10	0.977201	0.947717	0.949605	-25.9541	-18.5097	-206.526	-160.209	-1.0888	-0.811762	-9.05739	-3.08824
Acipimox	Hamster_repeat1_Pro8	1.06899	1.05412	1.08856	15.8036	11.275	125.803	97.0948	Hamster_repeat1_Def8	1.08575	1.06392	1.17478	16.9068	15.2055	169.658	44.1829	-1.10318	-3.9305	-43.8553	52.9119
Metyrapone	Hamster_repeat1_Pro12	0.996826	1.01171	1.00553	-6.40303	-4.55808	-50.8576	-40.4537	Hamster_repeat1_Def12	1.00708	1.07001	0.980108	-5.24784	-4.14581	-46.2576	-17.8789	-1.15519	-0.412277	-4.60006	-22.5748
Meclofenoxate hydrochloride	Hamster_repeat1_Pro10	1.05163	1.02164	0.994197	-0.743402	-0.538395	-6.00724	-3.91497	Hamster_repeat1_Def10	1.07107	1.02508	0.999442	0.430093	0.319538	3.56531	1.89194	-1.17349	-0.857933	-9.57255	-5.80691
Beta-Escin	Hamster_repeat1_Pro9	1.0565	1.00171	1.03999	5.58069	4.03594	45.0318	29.7627	Hamster_repeat1_Def9	1.04082	1.10244	1.0439	6.78297	5.00598	55.8552	31.0637	-1.20228	-0.970039	-10.8234	-1.30094
Isopyrin hydrochloride	Hamster_repeat1_Pro10	0.951589	0.92506	0.983494	-24.8194	-17.9981	-200.818	-129.268	Hamster_repeat1_Def10	0.956109	0.923931	0.966058	-23.5762	-16.8835	-188.38	-138.664	-1.24326	-1.1147	-12.4374	9.3955
Oxibendazol	Hamster_repeat1_Pro8	0.179216	0.178877	0.182729	-296.049	-210.73	-2351.25	-1872.37	Hamster_repeat1_Def8	0.180462	0.182742	0.193007	-294.798	-209.849	-2341.43	-1863.21	-1.25177	-0.880287	-9.82197	-9.15494
Rabeprazole Sodium salt	Hamster_repeat1_Pro11	0.948424	0.900069	0.924447	-34.5047	-24.7769	-276.453	-197.095	Hamster_repeat1_Def11	0.942175	0.924395	0.928926	-33.2486	-23.671	-264.114	-209.769	-1.25612	-1.10589	-12.3391	12.6735
1,8-Dihydroxyanthraquinone	Hamster_repeat1_Pro16	0.795044	0.877644	0.887172	-43.9334	-36.1346	-403.179	-134.57	Hamster_repeat1_Def16	0.853787	0.767373	0.893784	-42.6579	-41.4204	-462.155	-101.871	-1.27549	5.28573	58.9765	-32.6988
Dipyrone	Hamster_repeat1_Pro9	0.898827	0.894041	0.935731	-43.4855	-31.1695	-347.779	-253.203	Hamster_repeat1_Def9	0.945883	0.894943	0.901469	-42.2047	-30.4967	-340.273	-226.798	-1.28075	-0.672758	-7.50642	-26.406
Acitretin	Hamster_repeat1_Pro9	0.969133	0.907204	0.930708	-31.8116	-23.1958	-258.811	-158.491	Hamster_repeat1_Def9	0.906533	1.00283	0.92083	-30.5246	-25.433	-283.773	-90.8851	-1.28702	2.23719	24.9618	-67.606
Antipyrine, 4-hydroxy	Hamster_repeat1_Pro1	1.00873	0.996174	0.99201	-9.68136	-6.89227	-76.9018	-61.1122	Hamster_repeat1_Def1	0.999422	1.04114	0.984927	-8.38002	-6.07576	-67.7914	-43.7151	-1.30134	-0.816507	-9.11033	-17.3971
Tolcapone	Hamster_repeat1_Pro16	0.921659	0.990594	0.949047	-25.222	-18.6132	-207.681	-115.553	Hamster_repeat1_Def16	0.952611	1.00819	0.941255	-23.9018	-17.7209	-197.725	-106.432	-1.32019	-0.892304	-9.95605	-9.12103
Atractyloside potassium salt	Hamster_repeat1_Pro10	1.18239	1.00467	1.04651	3.5354	5.15406	57.5074	6.77233	Hamster_repeat1_Def10	1.10022	0.9991	1.04016	4.90817	4.04454	45.1277	14.9695	-1.37277	1.10952	12.3797	-8.19721
Thyroxine (L)	Hamster_repeat1_Pro6	0.862721	0.834986	0.765186	-56.9966	-46.6948	-521.006	-176.18	Hamster_repeat1_Def6	0.855803	0.864769	0.888848	-55.6149	-39.6743	-442.674	-342.096	-1.3817	-7.02046	-78.332	165.916
Antimycin A	Hamster_repeat1_Pro3	0.160017	0.135608	0.148211	-306.732	-218.459	-2437.49	-1925.61	Hamster_repeat1_Def3	0.152683	0.149492	0.154584	-305.35	-217.35	-2425.12	-1931.17	-1.38213	-1.10909	-12.3749	5.55656
Lorglumide sodium salt	Hamster_repeat1_Pro12	0.964833	1.02423	1.01476	-3.08347	-2.25285	-25.1366	-15.1319	Hamster_repeat1_Def12	1.03356	1.01901	1.0163	-1.67694	-1.19388	-13.321	-10.5795	-1.40653	-1.05896	-11.8156	-4.55237
Clobetasol propionate	Hamster_repeat1_Pro10	0.985812	0.938136	0.941517	-28.4553	-20.5154	-228.905	-156.147	Hamster_repeat1_Def10	0.914126	0.882366	1.00875	-27.0458	-26.675	-297.631	-63.6196	-1.40956	6.15961	68.7269	-92.5274
Sulfasalazine	Hamster_repeat1_Pro7	1.09999	0.99402	0.995016	-7.62412	-7.04696	-78.6277	-19.2259	Hamster_repeat1_Def7	1.00203	0.991997	1.09272	-6.19479	-5.36145	-59.8214	-17.1703	-1.42933	-1.6855	-18.8063	-2.05561
Flumethasone	Hamster_repeat1_Pro10	1.11019	0.984028	1.03296	2.3343	2.23593	24.9478	5.65279	Hamster_repeat1_Def10	1.04487	0.979797	1.14704	3.80944	4.92031	54.8993	7.59924	-1.47514	-2.68439	-29.9515	-1.94646
Rifabutin	Hamster_repeat1_Pro14	1.17229	0.967398	0.890975	-3.91883	-9.3735	-104.587	-6.91443	Hamster_repeat1_Def14	1.04706	1.00731	0.864693	-2.43767	-3.69815	-41.2628	-4.61953	-1.48117	-5.67535	-63.3237	-2.29491
Amorolfine hydrochloride	Hamster_repeat1_Pro16	0.991909	0.949476	1.0011	-11.0065	-7.95015	-88.7053	-59.3514	Hamster_repeat1_Def16	0.992379	1.04005	0.940284	-9.51924	-7.77217	-86.7194	-29.6632	-1.48722	-0.177977	-1.98581	-29.6882
Retinoic acid	Hamster_repeat1_Pro4	0.964392	1.02843	1.03803	1.52124	1.15214	12.8552	6.06428	Hamster_repeat1_Def4	0.992628	1.06503	1.0328	3.01594	2.24052	24.9991	13.2728	-1.4947	-1.08839	-12.1439	-7.20856
Cromolyn disodium salt	Hamster_repeat1_Pro11	0.988801	1.02373	1.02203	-0.615601	-0.439892	-4.90818	-3.71131	Hamster_repeat1_Def11	1.0281	1.02636	0.977479	0.880988	0.638051	7.11917	4.63881	-1.49659	-1.07794	-12.0274	-8.35012
Vardenafil	Hamster_repeat1_Pro15	1.03881	1.00196	1.05001	5.20692	3.74442	41.779	29.3002	Hamster_repeat1_Def15	1.01755	1.0432	1.06387	6.74886	4.83981	54.001	39.0903	-1.54194	-1.09539	-12.222	-9.79013
Mebendazole	Hamster_repeat1_Pro3	0.177956	0.151788	0.160241	-302.438	-215.454	-2403.97	-1892.66	Hamster_repeat1_Def3	0.168065	0.157343	0.165446	-300.868	-214.165	-2389.58	-1902.23	-1.56993	-1.28936	-14.3862	9.57599
Daunorubicin hydrochloride	Hamster_repeat1_Pro7	0.126845	0.142386	0.139248	-310.021	-220.7	-2462.51	-1957.74	Hamster_repeat1_Def7	0.149848	0.143525	0.128719	-308.444	-219.63	-2450.57	-1941.75	-1.57712	-1.07003	-11.939	-15.9866
Thiostrepton	Hamster_repeat1_Pro7	0.125137	0.140136	0.138478	-310.29	-220.893	-2464.65	-1959.44	Hamster_repeat1_Def7	0.14989	0.142803	0.127367	-308.665	-219.809	-2452.56	-1940.72	-1.62549	-1.08309	-12.0848	-18.7193
Nisoxetine hydrochloride	Hamster_repeat1_Pro12	1.08925	1.03279	1.0047	2.89106	2.23203	24.9043	10.6465	Hamster_repeat1_Def12	1.04039	1.15068	1.04168	4.57605	4.36553	48.7093	11.129	-1.68499	-2.1335	-23.805	-0.482567
Oxaprozin	Hamster_repeat1_Pro14	1.01251	0.979965	1.19227	-1.23101	-2.31647	-25.8464	-2.23452	Hamster_repeat1_Def14	1.03166	1.09486	0.799205	0.479334	1.20664	13.4633	0.842084	-1.71035	-3.52311	-39.3097	-3.07661
Sulfaquinoxaline sodium salt	Hamster_repeat1_Pro10	1.07401	1.01186	1.02082	-1.00904	-0.741471	-8.27309	-4.75413	Hamster_repeat1_Def10	1.0259	1.06253	1.01854	0.730125	0.523836	5.8448	4.20813	-1.73916	-1.26531	-14.1179	-8.96226
Deptropine citrate	Hamster_repeat1_Pro13	0.921079	0.949733	0.921988	-35.6191	-25.4	-283.405	-220.138	Hamster_repeat1_Def13	0.926587	0.900306	0.943721	-33.8644	-24.2471	-270.542	-199.539	-1.75467	-1.15289	-12.8636	-20.5985
Telmisartan	Hamster_repeat1_Pro15	0.953705	1.01183	0.944787	-23.4693	-17.4459	-194.656	-102.922	Hamster_repeat1_Def15	0.874042	0.966652	0.952344	-21.6585	-17.6761	-197.225	-67.5586	-1.81078	0.230223	2.56876	-35.3629
Entacapone	Hamster_repeat1_Pro8	0.941954	0.93178	0.957794	-28.6656	-20.4199	-227.839	-179.523	Hamster_repeat1_Def8	0.984199	0.94055	0.946609	-26.829	-19.251	-214.796	-154.444	-1.83657	-1.16896	-13.0429	-25.0793
Lamotrigine	Hamster_repeat1_Pro15	1.04244	0.905836	1.01342	-2.31743	-2.49771	-27.8687	-5.07829	Hamster_repeat1_Def15	1.05419	1.02248	1.00694	-0.459139	-0.329649	-3.67812	-2.62646	-1.85829	-2.16806	-24.1905	-2.45183
Opipramol dihydrochloride	Hamster_repeat1_Pro9	1.04689	1.0441	1.03925	7.11463	5.06426	56.5054	44.9935	Hamster_repeat1_Def9	1.05005	1.01523	1.07038	9.05412	6.54487	73.0256	48.4899	-1.93949	-1.4806	-16.5201	-3.49641
Carbamazepine	Hamster_repeat1_Pro1	1.02635	1.03729	1.05826	4.71909	3.36509	37.5466	29.1764	Hamster_repeat1_Def1	0.97354	1.08539	1.04797	6.75357	5.94409	66.3223	18.2177	-2.03448	-2.57901	-28.7757	10.9588
Isosorbide mononitrate	Hamster_repeat1_Pro14	0.927193	1.08149	1.04057	3.27229	3.96519	44.2423	6.70959	Hamster_repeat1_Def14	0.998254	1.04111	1.09392	5.34726	4.28796	47.8437	17.4478	-2.07497	-0.322774	-3.60141	-10.7382
Fenoprofen calcium salt dihydrate	Hamster_repeat1_Pro10	1.05192	1.02936	0.9853	1.88284	1.38506	15.454	8.80743	Hamster_repeat1_Def10	1.14111	1.04667	0.968737	3.99308	5.30939	59.2405	7.87878	-2.11023	-3.92434	-43.7865	0.928652
Tiapride hydrochloride	Hamster_repeat1_Pro3	1.00063	1.00731	1.05877	-5.62411	-4.10781	-45.8337	-27.6638	Hamster_repeat1_Def3	1.08551	1.01015	0.960529	-3.51045	-3.3323	-37.1807	-8.58367	-2.11366	-0.775516	-8.65296	-19.0801
Estradiol-17 beta	Hamster_repeat1_Pro6	0.980886	0.97012	1.0204	-14.8442	-10.6996	-119.383	-81.6423	Hamster_repeat1_Def6	0.985495	1.04716	0.977609	-12.7157	-9.52886	-106.32	-53.3672	-2.12845	-1.17078	-13.0632	-28.2751
Tranylcypromine hydrochloride	Hamster_repeat1_Pro3	0.976264	0.986787	0.975862	-16.6614	-11.8601	-132.331	-105.323	Hamster_repeat1_Def3	0.982374	0.980517	1.00112	-14.5135	-10.3353	-115.318	-91.2747	-2.14785	-1.52479	-17.0131	-14.0488
Camptothecine (S,+)	Hamster_repeat1_Pro3	0.154644	0.127485	0.142638	-308.582	-219.846	-2452.97	-1929.52	Hamster_repeat1_Def3	0.149633	0.143697	0.151021	-306.417	-218.111	-2433.61	-1937.8	-2.16505	-1.73491	-19.3576	8.28206
Oxandrolone	Hamster_repeat1_Pro2	1.04998	1.17662	1.0773	13.013	12.996	145.005	30.2624	Hamster_repeat1_Def2	1.09307	1.19667	1.05554	15.1789	16.6319	185.574	32.9007	-2.16593	-3.63594	-40.5686	-2.63822
Guaifenesin	Hamster_repeat1_Pro10	0.967073	1.05009	1.03945	4.95256	3.88303	43.3257	17.2814	Hamster_repeat1_Def10	1.04429	1.0381	1.07813	7.14208	5.11207	57.0388	42.2406	-2.18951	-1.22903	-13.7132	-24.9592
Ciclopirox ethanolamine	Hamster_repeat1_Pro7	0.197585	0.208073	0.202405	-287.915	-204.943	-2286.69	-1820.47	Hamster_repeat1_Def7	0.218966	0.208428	0.194882	-285.644	-203.435	-2269.86	-1793.8	-2.27069	-1.50844	-16.8307	-26.6713
Serotonin hydrochloride	Hamster_repeat1_Pro7	1.10473	1.04111	1.03139	5.69066	4.30507	48.0346	22.8028	Hamster_repeat1_Def7	1.05996	1.05871	0.937132	7.97646	8.42232	93.9736	17.734	-2.2858	-4.11725	-45.9389	5.06881
Spaglumic acid	Hamster_repeat1_Pro14	1.0152	1.0911	1.07647	17.2653	13.0942	146.1	68.3996	Hamster_repeat1_Def14	1.08011	1.10413	1.06484	19.6574	14.0479	156.742	118.389	-2.39207	-0.953703	-10.6411	-49.9895
Cyanocobalamin	Hamster_repeat1_Pro6	0.982873	1.07521	1.08819	14.2742	12.6366	140.996	38.1644	Hamster_repeat1_Def6	1.17297	1.1076	1.01612	16.6721	19.864	221.636	34.4654	-2.39794	-7.22735	-80.6405	3.699
Pargyline hydrochloride	Hamster_repeat1_Pro3	0.948255	0.950913	0.983126	-25.4499	-18.1819	-202.868	-153.827	Hamster_repeat1_Def3	0.941241	0.944798	1.03564	-23.0157	-19.4886	-217.448	-66.3473	-2.43426	1.30676	14.5804	-87.4792
Iopanoic acid	Hamster_repeat1_Pro14	0.935896	0.996394	1.00545	-9.11075	-6.81812	-76.0744	-38.5087	Hamster_repeat1_Def14	0.960995	1.0039	1.03309	-6.66686	-4.95252	-55.2587	-29.3486	-2.44389	-1.8656	-20.8158	-9.16013
Doxorubicin hydrochloride	Hamster_repeat1_Pro6	0.127287	0.122352	0.110214	-315.93	-224.916	-2509.54	-1994.12	Hamster_repeat1_Def6	0.120913	0.129523	0.130882	-313.461	-223.128	-2489.59	-1981.93	-2.46933	-1.78746	-19.9439	-12.1909
Montelukast	Hamster_repeat1_Pro15	1.01799	1.0622	0.9453	-1.57888	-1.42523	-15.9023	-4.10527	Hamster_repeat1_Def15	1.21138	1.02157	1.03105	0.890779	1.54814	17.2736	1.63872	-2.46966	-2.97337	-33.1759	-5.74399
Tiletamine hydrochloride	Hamster_repeat1_Pro13	1.10744	1.06412	1.02736	13.2301	10.0232	111.836	52.6638	Hamster_repeat1_Def13	1.12403	1.07226	1.04201	15.7608	12.0416	134.357	60.4822	-2.53077	-2.01839	-22.5205	-7.81837
Adiphenine hydrochloride	Hamster_repeat1_Pro1	0.924798	0.969923	0.98919	-18.2982	-13.4199	-149.735	-87.372	Hamster_repeat1_Def1	0.978558	0.953898	0.996822	-15.7657	-11.2845	-125.909	-93.2518	-2.53249	-2.13546	-23.8268	5.87972
Butenafine Hydrochloride	Hamster_repeat1_Pro8	1.01358	1.11209	1.05207	8.58807	6.99533	78.0517	26.9151	Hamster_repeat1_Def8	1.0596	1.02279	1.11666	11.1213	8.87038	98.9728	36.8342	-2.5332	-1.87505	-20.9212	-9.9191
Oxymetholone	Hamster_repeat1_Pro16	1.13074	1.06688	1.11606	31.2896	22.9803	256.407	147.954	Hamster_repeat1_Def16	1.11253	1.13275	1.12035	33.8339	24.0899	268.788	213.21	-2.54437	-1.10958	-12.3804	-65.2559
Meticrane	Hamster_repeat1_Pro1	1.03068	1.00995	0.994538	-4.84114	-3.45559	-38.5563	-29.5663	Hamster_repeat1_Def1	1.01733	1.02966	0.988272	-2.25571	-1.61408	-18.0094	-13.3863	-2.58543	-1.84151	-20.547	-16.1801
Epiandrosterone	Hamster_repeat1_Pro6	0.952205	0.981387	1.07827	-10.4193	-10.3116	-115.054	-24.4315	Hamster_repeat1_Def6	1.00149	1.03498	0.997796	-7.78384	-5.56579	-62.1014	-46.5691	-2.63545	-4.74581	-52.9522	22.1376
Chicago sky blue 6B	Hamster_repeat1_Pro6	1.0002	0.953484	1.04099	-7.55045	-5.85904	-65.3733	-27.2921	Hamster_repeat1_Def6	1.09205	0.951456	1.00213	-4.89847	-5.2213	-58.2576	-10.8172	-2.65198	-0.637739	-7.11569	-16.475
Ganciclovir	Hamster_repeat1_Pro11	1.02914	1.04449	1.08696	7.10041	5.15814	57.5529	36.4355	Hamster_repeat1_Def11	1.0513	1.05176	1.07659	9.79089	6.97711	77.8484	61.0318	-2.69048	-1.81897	-20.2955	-24.5962
Itopride	Hamster_repeat1_Pro6	1.03282	0.902224	0.835677	-16.6842	-26.7771	-298.771	-31.1937	Hamster_repeat1_Def6	0.942932	0.989891	0.983476	-13.9746	-10.0548	-112.189	-78.2195	-2.70953	-16.7223	-186.582	47.0258
Verapamil hydrochloride	Hamster_repeat1_Pro2	0.993923	1.07922	1.11852	14.0984	13.5208	150.86	34.0973	Hamster_repeat1_Def2	1.16064	1.05864	1.0816	16.8397	14.2596	159.105	48.54	-2.74124	-0.738871	-8.24409	-14.4427
Diethylstilbestrol	Hamster_repeat1_Pro10	1.06936	1.05707	1.01641	11.4789	8.29447	92.5471	61.6889	Hamster_repeat1_Def10	1.09075	1.06524	1.03219	14.2416	10.3302	115.261	74.0099	-2.76268	-2.03571	-22.7139	-12.321
Rimexolone	Hamster_repeat1_Pro13	0.97746	1.07973	1.05638	9.48307	8.0371	89.6754	27.2899	Hamster_repeat1_Def13	1.06436	1.00934	1.10937	12.2638	10.0321	111.935	38.0429	-2.78076	-1.99501	-22.2597	-10.753
Abacavir Sulfate	Hamster_repeat1_Pro12	1.03306	1.02031	1.05932	3.23382	2.31116	25.7872	19.4607	Hamster_repeat1_Def12	1.09004	0.904386	1.06945	6.11107	9.98878	111.452	11.3801	-2.87724	-7.67762	-85.6644	8.08069
Fenbendazole	Hamster_repeat1_Pro3	0.190015	0.174467	0.184034	-294.33	-209.526	-2337.83	-1859.14	Hamster_repeat1_Def3	0.193468	0.175881	0.192185	-291.43	-207.491	-2315.12	-1837.46	-2.90047	-2.03545	-22.7109	-21.6844
Atorvastatin	Hamster_repeat1_Pro15	0.689355	0.705694	0.708755	-111.468	-79.3679	-885.562	-702.195	Hamster_repeat1_Def15	0.664597	0.660222	0.573623	-108.549	-89.8474	-1002.49	-327.812	-2.91909	10.4795	116.927	-374.384
Methenamine	Hamster_repeat1_Pro15	0.957638	0.976757	1.08113	-11.4714	-11.4288	-127.519	-26.7356	Hamster_repeat1_Def15	1.07776	0.990351	0.953199	-8.47639	-8.15649	-91.0076	-20.4287	-2.99505	-3.27227	-36.5109	-6.30691
Nabumetone	Hamster_repeat1_Pro12	1.17427	0.93682	1.02827	0.448091	0.888674	9.91554	0.807227	Hamster_repeat1_Def12	1.08965	1.03458	1.00822	3.50524	2.67928	29.8946	13.4264	-3.05715	-1.79061	-19.979	-12.6192
Riluzole hydrochloride	Hamster_repeat1_Pro3	0.953924	1.05469	0.985894	-11.2942	-9.36566	-104.499	-33.9705	Hamster_repeat1_Def3	0.996057	1.00814	0.912813	-8.22948	-6.85246	-76.4576	-24.5351	-3.06472	-2.5132	-28.0415	-9.4354
Acetopromazine maleate salt	Hamster_repeat1_Pro8	1.05743	1.08944	1.02743	11.5034	8.38154	93.5186	57.6436	Hamster_repeat1_Def8	1.06713	1.01596	1.08325	14.5942	10.7888	120.378	66.1445	-3.09085	-2.40722	-26.859	-8.50087
Raloxifene hydrochloride	Hamster_repeat1_Pro11	0.835898	0.782277	0.812553	-73.0132	-52.6688	-587.662	-398.6	Hamster_repeat1_Def11	0.831653	0.819984	0.773649	-69.7744	-50.7901	-566.7	-352.282	-3.23877	-1.8787	-20.962	-46.3183
Niflumic acid	Hamster_repeat1_Pro4	1.05099	1.05096	1.00445	9.3897	6.77307	75.5717	51.282	Hamster_repeat1_Def4	1.04058	1.10294	1.06087	12.6478	9.23769	103.071	62.2214	-3.2581	-2.46462	-27.4995	-10.9394
Droperidol	Hamster_repeat1_Pro5	1.05775	1.0624	1.03803	11.8925	8.47132	94.5203	74.5153	Hamster_repeat1_Def5	1.03601	1.0674	1.081	15.1665	10.8745	121.334	88.0062	-3.27395	-2.40317	-26.8138	-13.4909
Colchicine	Hamster_repeat1_Pro5	0.166027	0.149765	0.158968	-303.11	-215.78	-2407.61	-1914.19	Hamster_repeat1_Def5	0.168531	0.168448	0.164507	-299.824	-213.416	-2381.23	-1896.23	-3.28663	-2.36399	-26.3767	-17.9573
Tetramisole hydrochloride	Hamster_repeat1_Pro7	1.06832	0.948386	1.02819	1.16142	1.07558	12.001	2.92182	Hamster_repeat1_Def7	1.01706	1.03949	1.12081	4.51405	3.86776	43.1553	12.7318	-3.35263	-2.79218	-31.1542	-9.80995
Donepezil hydrochloride	Hamster_repeat1_Pro16	1.00136	1.01781	1.00225	-7.55342	-5.37759	-60.0014	-47.6545	Hamster_repeat1_Def16	0.999624	1.01336	0.856886	-4.19608	-5.60549	-62.5443	-8.26538	-3.35734	0.227905	2.5429	-39.3891
Vorinostat	Hamster_repeat1_Pro14	0.141048	0.131539	0.122955	-312.704	-222.623	-2483.96	-1973.26	Hamster_repeat1_Def14	0.151536	0.140885	0.127915	-309.32	-220.287	-2457.9	-1943.55	-3.38428	-2.33598	-26.0641	-29.7133
Zopiclone	Hamster_repeat1_Pro8	1.07857	1.03562	1.07691	18.441	13.2449	147.782	105.094	Hamster_repeat1_Def8	1.09633	1.07064	1.16741	21.9233	17.939	200.157	67.9607	-3.48236	-4.69408	-52.375	37.1331
Diperodon hydrochloride	Hamster_repeat1_Pro4	0.995629	1.06365	0.917289	-6.15787	-6.76141	-75.4417	-13.3295	Hamster_repeat1_Def4	1.04354	1.00636	1.01625	-2.63704	-1.88374	-21.0181	-15.9603	-3.52083	-4.87767	-54.4235	2.63077
Trolox	Hamster_repeat1_Pro7	1.05128	0.999664	1.01041	-4.62371	-3.33767	-37.2406	-25.0792	Hamster_repeat1_Def7	1.02027	1.01775	1.10764	-1.05569	-0.872744	-9.7378	-3.19672	-3.56801	-2.46492	-27.5028	-21.8825
Thiamine hydrochloride	Hamster_repeat1_Pro9	1.02618	0.989918	1.07606	0.764869	0.591285	6.59738	2.80302	Hamster_repeat1_Def9	1.03277	1.08439	1.03657	4.39553	3.18367	35.5224	23.1299	-3.63066	-2.59238	-28.925	-20.3269
Sarafloxacin	Hamster_repeat1_Pro14	1.1696	1.01996	1.0091	-0.631487	-0.880644	-9.82595	-1.22595	Hamster_repeat1_Def14	1.03397	0.952626	1.03341	2.99959	2.38264	26.5847	10.0537	-3.63108	-3.26328	-36.4107	-11.2797
Flunixin meglumine	Hamster_repeat1_Pro10	1.05944	0.993835	1.02283	-0.32972	-0.241671	-2.69649	-1.58109	Hamster_repeat1_Def10	1.22296	1.05134	1.02313	3.31681	5.84271	65.1911	6.08682	-3.64653	-6.08438	-67.8876	-7.66791
2-Aminobenzenesulfonamide	Hamster_repeat1_Pro12	0.985763	1.0087	0.985895	-13.2752	-9.4568	-105.516	-83.1138	Hamster_repeat1_Def12	1.0733	0.972684	0.990883	-9.57721	-8.11923	-90.5918	-27.5457	-3.69799	-1.33757	-14.9242	-55.5681
Primaquine diphosphate	Hamster_repeat1_Pro6	0.929772	0.917246	0.862277	-35.7622	-26.5239	-295.946	-158.904	Hamster_repeat1_Def6	0.93048	0.910621	0.969375	-32.0205	-23.2576	-259.5	-164.539	-3.74177	-3.26638	-36.4452	5.63526
Tolazamide	Hamster_repeat1_Pro7	0.931716	1.01565	1.06079	-2.01651	-1.98212	-22.1159	-4.75864	Hamster_repeat1_Def7	1.03395	1.05891	0.897878	1.76097	2.35312	26.2553	3.46839	-3.77748	-4.33524	-48.3712	-8.22703
Loxapine succinate	Hamster_repeat1_Pro2	1.26217	1.2025	1.09108	30.9137	41.4109	462.049	60.8337	Hamster_repeat1_Def2	1.16017	1.11751	1.24224	34.8423	33.2805	371.333	84.6258	-3.9286	8.13036	90.716	-23.7921
Sulfabenzamide	Hamster_repeat1_Pro9	0.905857	0.904061	0.929904	-41.2926	-29.4253	-328.318	-257.435	Hamster_repeat1_Def9	0.934237	0.917134	0.90762	-37.3549	-26.6122	-296.93	-233.668	-3.93778	-2.81313	-31.3881	-23.7671
Etretinate	Hamster_repeat1_Pro8	1.06046	0.986671	0.985449	-11.9502	-9.21965	-102.87	-44.1238	Hamster_repeat1_Def8	1.00063	1.03459	0.980321	-7.99933	-5.77663	-64.4538	-43.2334	-3.9509	-3.44303	-38.4162	-0.89047
Iohexol	Hamster_repeat1_Pro7	1.04016	1.07475	1.03681	5.70564	4.08171	45.5424	33.9522	Hamster_repeat1_Def7	1.04822	1.05389	1.12581	9.66556	7.4721	83.3714	35.4198	-3.95992	-3.3904	-37.829	-1.46765
Homatropine hydrobromide (R,S)	Hamster_repeat1_Pro1	1.05367	1.07772	0.992172	9.52993	7.41293	82.7112	34.155	Hamster_repeat1_Def1	1.06299	1.03822	1.08964	13.5773	9.77313	109.045	75.6713	-4.04734	-2.36019	-26.3343	-41.5163
Pentobarbital	Hamster_repeat1_Pro8	0.906377	0.928095	0.88138	-40.8278	-29.2852	-326.755	-235.927	Hamster_repeat1_Def8	0.934735	0.875601	0.804017	-36.7088	-36.0608	-402.355	-86.6773	-4.11894	6.77566	75.6007	-149.25
Pheniramine maleate	Hamster_repeat1_Pro1	0.96479	1.06231	1.03061	2.0683	1.6863	18.8152	6.46729	Hamster_repeat1_Def1	1.03751	1.04184	1.09101	6.19427	4.49715	50.1778	31.9445	-4.12597	-2.81085	-31.3626	-25.4772
Terfenadine	Hamster_repeat1_Pro2	0.110332	0.118904	0.123636	-317.173	-225.777	-2519.15	-2004.58	Hamster_repeat1_Def2	0.124387	0.134458	0.130967	-312.956	-222.768	-2485.57	-1978.85	-4.21627	-3.00932	-33.577	-25.7261
Sulfamethoxypyridazine	Hamster_repeat1_Pro10	0.820641	0.873439	0.94349	-39.4195	-36.7802	-410.382	-98.2874	Hamster_repeat1_Def10	0.99637	0.892003	0.892308	-35.1879	-32.2218	-359.521	-89.7774	-4.23159	-4.55832	-50.8603	-8.50999
Ranolazine	Hamster_repeat1_Pro14	0.934647	1.04313	1.05317	4.76909	4.70211	52.4647	11.2219	Hamster_repeat1_Def14	1.05504	0.984621	1.09154	9.01129	7.7004	85.9186	25.5393	-4.24221	-2.99829	-33.4539	-14.3174
Caffeine	Hamster_repeat1_Pro15	1.05069	0.944837	0.997727	-7.64609	-6.43465	-71.7957	-22.3065	Hamster_repeat1_Def15	1.0958	0.97711	0.811806	-3.36861	-7.92783	-88.4563	-5.95241	-4.27748	1.49319	16.6605	-16.3541
Bendroflumethiazide	Hamster_repeat1_Pro10	0.920748	1.1015	0.952822	-10.3991	-15.8888	-177.283	-19.6713	Hamster_repeat1_Def10	0.981706	1.00633	1.00754	-6.11636	-4.35874	-48.6335	-38.1093	-4.28275	-11.5301	-128.649	18.438
Talampicillin hydrochloride	Hamster_repeat1_Pro13	0.966905	1.02966	1.04058	1.92634	1.45665	16.2529	7.73507	Hamster_repeat1_Def13	1.05665	1.02821	1.18171	6.21926	7.72969	86.2454	12.606	-4.29292	-6.27304	-69.9926	-4.87098
Perindopril	Hamster_repeat1_Pro14	1.00755	1.04819	1.0166	-2.50979	-1.79604	-20.0397	-14.8794	Hamster_repeat1_Def14	1.391	1.07487	1.00238	1.78495	5.15635	57.5329	3.10594	-4.29474	-6.95239	-77.5726	-17.9854
Zalcitabine	Hamster_repeat1_Pro13	0.988877	0.865133	1.04205	-5.64149	-7.98678	-89.114	-10.9007	Hamster_repeat1_Def13	0.958112	1.07639	1.01889	-1.33111	-1.2034	-13.4272	-3.45392	-4.31038	-6.78338	-75.6868	-7.44679
Famotidine	Hamster_repeat1_Pro2	1.21459	1.1932	1.0683	33.5744	40.1341	447.804	69.2936	Hamster_repeat1_Def2	1.06647	1.17443	1.16441	37.9002	34.4774	384.687	97.5283	-4.32582	5.65679	63.1167	-28.2348
Etofylline	Hamster_repeat1_Pro3	1.0019	0.993684	1.01418	-7.67215	-5.46268	-60.9509	-48.339	Hamster_repeat1_Def3	0.994575	1.0127	1.09154	-3.30444	-2.74187	-30.5929	-9.92591	-4.36772	-2.72082	-30.358	-38.4131
Ethambutol dihydrochloride	Hamster_repeat1_Pro1	1.11705	1.00855	1.02886	1.40189	1.24483	13.8895	3.73124	Hamster_repeat1_Def1	0.987366	1.07842	1.04217	5.7807	4.55602	50.8346	19.8382	-4.37881	-3.31119	-36.9452	-16.107
Lincomycin hydrochloride	Hamster_repeat1_Pro4	1.01514	0.978197	1.03934	-2.96265	-2.15725	-24.0699	-14.9208	Hamster_repeat1_Def4	1.04452	1.02789	1.01162	1.43051	1.02017	11.3827	8.8331	-4.39315	-3.17741	-35.4526	-23.7539
Phenoxybenzamine hydrochloride	Hamster_repeat1_Pro12	0.945427	1.0363	0.992578	-9.85546	-7.74361	-86.4007	-34.1534	Hamster_repeat1_Def12	0.978899	1.1111	0.999758	-5.44702	-5.79469	-64.6554	-12.0452	-4.40844	-1.94892	-21.7454	-22.1083
Glipizide	Hamster_repeat1_Pro2	1.06679	1.12407	1.08466	20.9182	15.171	169.273	108.832	Hamster_repeat1_Def2	1.09607	1.09997	1.08296	25.3292	18.0324	201.2	159.857	-4.41105	-2.86138	-31.9264	-51.0255
Guanfacine hydrochloride	Hamster_repeat1_Pro5	1.12258	1.09327	1.03851	22.4057	17.2527	192.5	83.3415	Hamster_repeat1_Def5	1.13088	1.05348	1.10523	26.8296	20.2501	225.944	108.679	-4.42389	-2.99746	-33.4447	-25.3377
Telenzepine dihydrochloride	Hamster_repeat1_Pro4	0.944402	1.03303	1.00983	-4.38921	-3.46262	-38.6348	-15.0185	Hamster_repeat1_Def4	1.0245	0.973159	1.06767	0.217835	0.173779	1.93897	0.721099	-4.60705	-3.63639	-40.5737	-15.7396
Triflupromazine hydrochloride	Hamster_repeat1_Pro1	0.0976822	0.115617	0.110205	-320.177	-227.946	-2543.35	-2020.11	Hamster_repeat1_Def1	0.123565	0.119911	0.12549	-315.556	-224.615	-2506.18	-1995.71	-4.62091	-3.33109	-37.1673	-24.4044
(-)-Eseroline fumarate salt	Hamster_repeat1_Pro14	0.662582	0.702936	0.71534	-110.734	-79.9926	-892.533	-596.594	Hamster_repeat1_Def14	0.717721	0.676519	0.723395	-106.055	-76.3228	-851.586	-592.421	-4.67865	-3.66985	-40.947	-4.17308
Mafenide hydrochloride	Hamster_repeat1_Pro3	1.00415	1.08201	1.00142	-6.18733	-4.87343	-54.3762	-21.2757	Hamster_repeat1_Def3	1.01928	0.990423	1.06911	-1.4847	-1.12301	-12.5302	-5.95397	-4.70263	-3.75042	-41.846	-15.3217
Losartan	Hamster_repeat1_Pro15	1.00519	0.963123	1.00605	-6.46018	-4.64133	-51.7865	-36.6997	Hamster_repeat1_Def15	1.01374	1.02394	1.01884	-1.73767	-1.23691	-13.801	-10.9875	-4.72251	-3.40443	-37.9855	-25.7122
Cefixime	Hamster_repeat1_Pro6	1.04961	1.02395	0.979096	0.0509842	0.0377783	0.421518	0.227806	Hamster_repeat1_Def6	1.02338	1.04338	1.03744	4.7801	3.40348	37.975	30.1195	-4.72912	-3.36571	-37.5535	-29.8917
Loracarbef	Hamster_repeat1_Pro8	0.841057	1.07695	1.08015	4.13444	9.40082	104.891	7.32994	Hamster_repeat1_Def8	0.934735	1.13005	1.09207	8.86966	14.8157	165.309	16.4427	-4.73522	-5.41488	-60.4175	-9.11276
Homosalate	Hamster_repeat1_Pro14	1.07605	1.01479	1.00187	-2.96455	-2.24002	-24.9935	-11.946	Hamster_repeat1_Def14	1.10174	1.05765	0.791227	1.77888	4.69933	52.4336	3.11364	-4.74343	-6.93935	-77.4271	-15.0597
Sulfacetamide sodic hydrate	Hamster_repeat1_Pro1	1.02684	0.964924	0.975803	-16.3004	-11.9551	-133.391	-77.8185	Hamster_repeat1_Def1	1.04007	0.951117	0.987492	-11.5293	-9.00838	-100.513	-40.6919	-4.77108	-2.94669	-32.8782	-37.1266
Alizapride HCl	Hamster_repeat1_Pro6	1.01667	1.0088	1.02742	-2.49979	-1.77971	-19.8575	-15.7695	Hamster_repeat1_Def6	1.0312	1.05793	0.964273	2.27812	1.83204	20.4413	7.37644	-4.77791	-3.61175	-40.2988	-23.146
Fludarabine	Hamster_repeat1_Pro15	0.925284	1.06499	1.01298	-2.47009	-2.61027	-29.1246	-5.48849	Hamster_repeat1_Def15	1.03168	0.943819	1.03502	2.34357	1.94781	21.733	7.01464	-4.81366	-4.55808	-50.8576	-12.5031
Oxalamine citrate salt	Hamster_repeat1_Pro11	1.01566	1.00608	0.980057	-6.19179	-4.42047	-49.3222	-37.7333	Hamster_repeat1_Def11	1.01866	1.02401	0.916534	-1.36659	-1.25777	-14.0338	-3.46436	-4.8252	-3.1627	-35.2884	-34.2689
Nomegestrol acetate	Hamster_repeat1_Pro13	0.980873	0.988903	1.03516	-11.9926	-8.69751	-97.0441	-62.4067	Hamster_repeat1_Def13	0.996509	1.02241	0.905134	-7.156	-6.67542	-74.4823	-17.8471	-4.83662	-2.02209	-22.5618	-44.5596
Repaglinide	Hamster_repeat1_Pro14	1.00997	0.981641	0.907657	-12.3778	-10.4057	-116.104	-36.1859	Hamster_repeat1_Def14	1.13785	0.827644	0.770353	-7.48171	-21.2995	-237.653	-13.0303	-4.89607	10.8938	121.549	-23.1557
Famciclovir	Hamster_repeat1_Pro15	1.03403	1.01062	1.01914	-1.63274	-1.16279	-12.974	-10.2586	Hamster_repeat1_Def15	1.14112	1.0353	1.03618	3.28364	3.03281	33.8392	8.28796	-4.91638	-4.1956	-46.8132	-18.5465
Diloxanide furoate	Hamster_repeat1_Pro12	1.04373	1.014	0.96626	-3.23476	-2.43684	-27.1895	-13.2234	Hamster_repeat1_Def12	1.05467	0.98361	1.02891	1.71375	1.27144	14.1864	7.60054	-4.94851	-3.70829	-41.3759	-20.824
Astemizole	Hamster_repeat1_Pro2	0.111301	0.119043	0.124219	-317.126	-225.743	-2518.76	-2004.48	Hamster_repeat1_Def2	0.123985	0.133253	0.133569	-312.153	-222.197	-2479.21	-1973.65	-4.97313	-3.54529	-39.5572	-30.8315
Norcyclobenzaprine	Hamster_repeat1_Pro7	0.892165	1.02528	0.875281	-24.7027	-30.929	-345.096	-49.9113	Hamster_repeat1_Def7	0.91281	1.00299	0.961648	-19.6693	-15.4176	-172.025	-68.6916	-5.03346	-15.5114	-173.071	18.7803
Pramipexole	Hamster_repeat1_Pro13	0.964708	0.968761	0.954005	-20.7108	-14.7433	-164.501	-130.838	Hamster_repeat1_Def13	0.911097	0.976147	0.983108	-15.6719	-11.848	-132.196	-62.9951	-5.0389	-2.89531	-32.305	-67.8426
Bucladesine sodium salt	Hamster_repeat1_Pro11	0.986035	0.989695	1.02416	-11.8909	-8.50677	-94.9158	-70.7317	Hamster_repeat1_Def11	1.00423	1.01	0.9713	-6.82511	-4.88198	-54.4716	-40.6677	-5.06575	-3.62479	-40.4442	-30.064
Alverine citrate salt	Hamster_repeat1_Pro3	0.916522	1.05131	0.941999	-18.3719	-19.6971	-219.774	-40.4049	Hamster_repeat1_Def3	0.941633	1.02511	0.98287	-13.2871	-10.1686	-113.458	-50.6392	-5.08475	-9.5285	-106.316	10.2343
Temozolomide	Hamster_repeat1_Pro8	1.04217	1.04471	1.0819	7.28183	5.21598	58.1982	42.7118	Hamster_repeat1_Def8	1.13589	1.07216	1.01146	12.5722	11.8223	131.91	31.0658	-5.2904	-6.60632	-73.7113	11.6461
Cefoxitin sodium salt	Hamster_repeat1_Pro11	1.01266	0.975592	1.01994	-3.87102	-2.77813	-30.9975	-22.2403	Hamster_repeat1_Def11	1.02803	1.04588	0.982218	1.43981	1.05519	11.7734	6.91037	-5.31082	-3.83332	-42.771	-29.1507
Quipazine dimaleate salt	Hamster_repeat1_Pro8	1.06528	1.04586	1.09923	14.3349	10.3433	115.407	78.071	Hamster_repeat1_Def8	1.13238	1.08037	1.08112	19.6726	14.2861	159.399	101.252	-5.33764	-3.94277	-43.9922	-23.1813
Chenodiol	Hamster_repeat1_Pro4	1.06657	0.947925	1.06614	10.022	10.2564	114.438	22.8258	Hamster_repeat1_Def4	1.05771	1.06809	1.10526	15.3619	11.0447	123.234	86.6299	-5.33991	-0.788289	-8.79548	-63.8041
Trimeprazine tartrate	Hamster_repeat1_Pro11	0.994103	0.94851	0.984242	-13.742	-9.86508	-110.071	-78.7167	Hamster_repeat1_Def11	1.00065	0.998674	0.93335	-8.33108	-6.24997	-69.7352	-34.7689	-5.4109	-3.61512	-40.3363	-43.9478
Molindone hydrochloride	Hamster_repeat1_Pro13	1.04353	1.02685	1.00191	1.06454	0.761515	8.49675	6.33834	Hamster_repeat1_Def13	1.07509	1.20541	0.997048	6.47646	11.0386	123.166	11.9583	-5.41191	-10.2771	-114.669	-5.61993
Amiloride hydrochloride dihydrate	Hamster_repeat1_Pro1	0.765821	0.961795	0.924169	-12.848	-21.5742	-240.718	-23.7925	Hamster_repeat1_Def1	1.00274	0.975057	1.01504	-7.34507	-5.25201	-58.6002	-43.9482	-5.50291	-16.3222	-182.118	20.1557
Venlafaxine	Hamster_repeat1_Pro9	0.937748	1.02524	1.05593	0.378923	0.352163	3.92932	0.949216	Hamster_repeat1_Def9	1.04869	1.00294	1.04084	5.91686	4.2505	47.4258	33.6524	-5.53794	-3.89834	-43.4965	-32.7031
Levonordefrin	Hamster_repeat1_Pro10	1.04888	1.03185	1.07852	8.71972	6.25651	69.8082	50.2183	Hamster_repeat1_Def10	0.988507	1.07107	1.07887	14.2966	11.6917	130.453	44.3772	-5.57684	-5.43523	-60.6446	5.8411
Articaine hydrochloride	Hamster_repeat1_Pro13	1.02325	1.02462	1.05026	0.287994	0.20528	2.29045	1.7895	Hamster_repeat1_Def13	1.04076	1.04316	0.99995	5.89015	4.23021	47.1993	33.5907	-5.60215	-4.02493	-44.9089	-31.8012
Chlorhexidine	Hamster_repeat1_Pro2	0.109944	0.115539	0.12502	-318.34	-226.616	-2528.51	-2011.08	Hamster_repeat1_Def2	0.122448	0.133059	0.131588	-312.735	-222.613	-2483.84	-1977.18	-5.60554	-4.00356	-44.6704	-33.8963
Etoposide	Hamster_repeat1_Pro5	0.15157	0.132206	0.139998	-309.72	-220.512	-2460.4	-1952.93	Hamster_repeat1_Def5	0.159723	0.148635	0.156202	-304.108	-216.471	-2415.32	-1922.68	-5.61243	-4.04064	-45.0842	-30.2484
Actarit	Hamster_repeat1_Pro16	1.03326	1.0364	1.04464	4.41565	3.14318	35.0706	27.9158	Hamster_repeat1_Def16	1.05263	1.02831	1.05662	10.09	7.19236	80.2501	62.665	-5.67433	-4.04917	-45.1794	-34.7492
Fenipentol	Hamster_repeat1_Pro8	1.02603	1.0675	0.981906	0.720565	0.555339	6.1963	2.67109	Hamster_repeat1_Def8	1.23159	1.05964	1.06898	6.59099	10.1039	112.737	12.4573	-5.87042	-9.5486	-106.54	-9.78624
Clomiphene citrate (Z,E)	Hamster_repeat1_Pro5	0.133198	0.114554	0.124183	-315.275	-224.458	-2504.43	-1988.92	Hamster_repeat1_Def5	0.144525	0.141055	0.141189	-309.379	-220.218	-2457.12	-1956.67	-5.896	-4.24064	-47.3158	-32.2465
Clofibric acid	Hamster_repeat1_Pro10	1.00145	1.05227	0.992692	-7.61292	-5.5668	-62.1126	-37.1304	Hamster_repeat1_Def10	1.04593	0.719189	0.988824	-1.70588	-4.60091	-51.3355	-2.98149	-5.90704	-0.965892	-10.7771	-34.1489
Metrizamide	Hamster_repeat1_Pro6	1.08734	0.958195	1.07043	10.7193	11.2592	125.627	23.9244	Hamster_repeat1_Def6	1.1023	1.05822	1.07158	16.631	11.9178	132.975	97.1018	-5.9117	-0.658558	-7.34798	-73.1774
Troxipide	Hamster_repeat1_Pro16	1.01941	0.981303	0.966703	-14.6776	-10.5947	-118.213	-79.6405	Hamster_repeat1_Def16	0.987988	1.10086	0.988798	-8.7394	-8.52333	-95.1006	-20.7799	-5.93815	-2.07139	-23.1119	-58.8606
Cefpiramide	Hamster_repeat1_Pro16	0.969893	0.960878	1.10366	-10.5103	-12.7404	-142.153	-21.5468	Hamster_repeat1_Def16	1.1189	0.980825	1.00257	-4.56322	-5.08442	-56.7303	-9.78765	-5.94704	-7.65599	-85.4231	-11.7592
Methylhydantoin-5-(L)	Hamster_repeat1_Pro11	1.02161	0.927338	1.01502	-2.58432	-2.16805	-24.1904	-7.58684	Hamster_repeat1_Def11	1.04424	1.0653	0.901964	3.41537	4.70705	52.5198	6.65589	-5.99969	-6.8751	-76.7102	-14.2427
Cilnidipine	Hamster_repeat1_Pro15	0.925978	1.03206	0.962055	-17.898	-15.2261	-169.888	-51.1433	Hamster_repeat1_Def15	0.989142	0.946076	1.00414	-11.8831	-8.63704	-96.3694	-60.7203	-6.01486	-6.58904	-73.5184	9.57699
Mesoridazine besylate	Hamster_repeat1_Pro7	1.03608	1.02753	1.02103	1.30933	0.932063	10.3997	8.27186	Hamster_repeat1_Def7	1.05586	1.00387	1.14328	7.33853	7.73732	86.3306	16.3333	-6.02921	-6.80526	-75.9309	-8.06141
Indapamide	Hamster_repeat1_Pro3	0.998858	1.03523	0.978937	-8.58808	-6.21707	-69.3682	-45.3986	Hamster_repeat1_Def3	1.06381	1.01587	0.977417	-2.54706	-1.96952	-21.9753	-9.32546	-6.04102	-4.24756	-47.3929	-36.0731
Palonosetron hydrochloride	Hamster_repeat1_Pro16	1.0941	1.0362	1.03162	4.1838	3.08894	34.4654	19.113	Hamster_repeat1_Def16	0.998557	1.06843	1.05443	10.2282	7.62289	85.0537	44.2033	-6.04439	-4.53395	-50.5883	-25.0903
Sulfamethizole	Hamster_repeat1_Pro10	1.5815	1.0155	1.03651	0.184997	0.572432	6.38701	0.320679	Hamster_repeat1_Def10	1.10613	1.04274	1.03662	6.27378	4.71128	52.567	26.0509	-6.08878	-4.13885	-46.18	-25.7302
Linezolid	Hamster_repeat1_Pro6	1.1584	1.0764	0.947888	6.55027	11.2741	125.793	12.072	Hamster_repeat1_Def6	0.998514	1.06214	1.06899	12.6746	9.53695	106.41	52.1098	-6.12431	1.73714	19.3825	-40.0378
Cefsulodin sodium salt	Hamster_repeat1_Pro11	0.994218	1.01517	0.932883	-9.5346	-7.34613	-81.9658	-35.3841	Hamster_repeat1_Def11	1.01287	1.0334	0.941705	-3.3692	-2.70656	-30.1989	-10.9407	-6.1654	-4.63957	-51.7669	-24.4434
Trimethoprim	Hamster_repeat1_Pro3	1.06038	1.02449	1.05197	9.84031	7.02687	78.4035	59.8018	Hamster_repeat1_Def3	1.09841	1.07896	0.997163	16.0293	13.6053	151.803	45.9997	-6.18902	-6.5784	-73.3997	13.8021
Methantheline bromide	Hamster_repeat1_Pro14	1.06125	0.997997	0.99073	-8.53212	-6.41739	-71.6033	-35.1479	Hamster_repeat1_Def14	0.820252	1	1.05126	-2.32917	-4.68473	-52.2707	-4.18808	-6.20294	-1.73267	-19.3325	-30.9598
(R)-(+)-Atenolol	Hamster_repeat1_Pro12	0.838566	0.911287	0.832747	-59.2647	-45.9813	-513.045	-214.341	Hamster_repeat1_Def12	0.883383	0.868119	0.872427	-53.0542	-37.768	-421.403	-335.112	-6.21058	-8.21333	-91.6417	120.77
Probenecid	Hamster_repeat1_Pro7	1.03016	0.992914	0.980006	-10.6922	-7.70081	-85.9232	-59.2591	Hamster_repeat1_Def7	1.01081	1.0283	0.971357	-4.46566	-3.23762	-36.1243	-23.3027	-6.22655	-4.46319	-49.7989	-35.9564
Biotin	Hamster_repeat1_Pro6	1.06615	1.09596	1.15933	22.3583	17.8781	199.478	73.5284	Hamster_repeat1_Def6	1.07586	1.11298	1.16205	28.6463	22.1429	247.063	105.021	-6.28808	-4.26481	-47.5854	-31.4925
Bosentan	Hamster_repeat1_Pro15	1.00738	1.13288	0.94057	-2.35614	-3.65634	-40.7963	-4.43985	Hamster_repeat1_Def15	1.27753	1.06886	1.04307	3.9585	8.46219	94.4185	7.06461	-6.31464	-12.1185	-135.215	-11.5045
D-cycloserine	Hamster_repeat1_Pro14	0.998497	1.05475	1.0087	-5.18095	-3.76394	-41.9969	-26.5736	Hamster_repeat1_Def14	1.03555	1.03477	1.24622	1.14097	2.30606	25.7303	2.05028	-6.32192	-6.07	-67.7271	-28.6239
Sotalol hydrochloride	Hamster_repeat1_Pro13	0.986994	0.988184	0.936437	-12.6409	-9.17323	-102.352	-65.4458	Hamster_repeat1_Def13	1.01109	0.930547	1.00399	-6.29816	-4.91629	-54.8544	-22.3016	-6.34275	-4.25694	-47.4976	-43.1442
Ampyrone	Hamster_repeat1_Pro3	1.01709	1.04043	1.00008	-2.3395	-1.67252	-18.6615	-14.0285	Hamster_repeat1_Def3	0.862895	1.06704	1.0882	4.03838	8.34593	93.1212	7.23629	-6.37789	-10.0184	-111.783	-21.2648
Sulfameter	Hamster_repeat1_Pro10	1.062	1.05115	1.10892	13.0766	9.51939	106.214	65.9855	Hamster_repeat1_Def10	1.09167	1.08	1.0443	19.5048	14.0163	156.389	110.564	-6.4282	-4.49687	-50.1746	-44.5787
Bretylium tosylate	Hamster_repeat1_Pro12	1.00071	0.991332	0.987432	-11.3797	-8.10058	-90.3837	-71.919	Hamster_repeat1_Def12	0.979422	1.00956	1.02977	-4.93668	-3.55122	-39.6234	-27.69	-6.44301	-4.54936	-50.7603	-44.229
Topiramate	Hamster_repeat1_Pro14	1.00205	0.955195	1.07981	-5.59405	-5.31109	-59.2595	-13.6758	Hamster_repeat1_Def14	0.907785	1.41264	1.0622	0.858962	2.60364	29.0506	1.49058	-6.45302	-7.91473	-88.3101	-15.1664
Amodiaquin dihydrochloride dihydrate	Hamster_repeat1_Pro4	0.850177	0.892708	0.809401	-56.3986	-43.1383	-481.324	-215.424	Hamster_repeat1_Def4	0.895678	0.880724	0.854288	-49.8892	-35.6883	-398.199	-297.005	-6.50942	-7.44997	-83.1244	81.5812
Acetaminophen	Hamster_repeat1_Pro11	0.951497	0.955281	0.937236	-25.3378	-18.0394	-201.278	-159.81	Hamster_repeat1_Def11	0.9688	1.01377	0.951465	-18.7388	-13.702	-152.882	-91.4172	-6.59893	-4.33743	-48.3957	-68.3925
Chlorpropamide	Hamster_repeat1_Pro5	1.01254	0.991609	0.965953	-11.193	-8.02813	-89.5753	-64.7196	Hamster_repeat1_Def5	1.01016	1.06483	0.995987	-4.56789	-3.39469	-37.8769	-20.0607	-6.62512	-4.63343	-51.6984	-44.6589
Atracurium besylate	Hamster_repeat1_Pro1	0.82328	0.958463	0.88845	-32.4257	-32.824	-366.24	-74.5261	Hamster_repeat1_Def1	0.929103	0.900702	1.01414	-25.7393	-23.2355	-259.254	-66.9209	-6.68647	-9.5885	-106.986	-7.60514
Moxalactam disodium salt	Hamster_repeat1_Pro11	1.0495	1.06731	1.12219	14.4613	10.826	120.793	61.0134	Hamster_repeat1_Def11	1.08632	1.06132	1.08427	21.177	15.0884	168.351	132.295	-6.71568	-4.26238	-47.5583	-71.2814
Amidopyrine	Hamster_repeat1_Pro2	0.90748	0.939646	0.987629	-27.5724	-20.9192	-233.409	-109.046	Hamster_repeat1_Def2	0.96433	0.960767	0.983804	-20.8317	-14.8372	-165.549	-130.716	-6.74066	-6.08194	-67.8604	21.6702
Pregabalin	Hamster_repeat1_Pro16	1.01447	1.00004	1.00719	-5.82047	-4.14333	-46.23	-36.7783	Hamster_repeat1_Def16	1.16353	1.01155	1.0289	0.939822	1.1944	13.3267	1.88703	-6.76029	-5.33773	-59.5567	-38.6654
Orphenadrine hydrochloride	Hamster_repeat1_Pro3	1.06897	0.817228	1.00031	-2.01737	-4.3649	-48.7022	-3.59543	Hamster_repeat1_Def3	1.16839	0.895475	1.08842	4.81181	11.1657	124.584	8.5139	-6.82918	-15.5306	-173.286	-12.1093
Khellin	Hamster_repeat1_Pro2	1.00756	1.01127	1.02676	-4.38914	-3.12508	-34.8687	-27.6594	Hamster_repeat1_Def2	1.04017	0.950035	1.13734	2.5155	3.7049	41.3381	4.80482	-6.90463	-6.82998	-76.2067	-32.4642
Triflusal	Hamster_repeat1_Pro7	0.961058	0.996585	1.03031	-9.18499	-6.77615	-75.6062	-42.1655	Hamster_repeat1_Def7	1.01621	0.99288	1.0989	-2.15223	-1.86742	-20.8361	-5.94015	-7.03276	-4.90873	-54.7701	-36.2254
Nystatine	Hamster_repeat1_Pro7	0.945551	1.068	1.03666	3.27583	3.13783	35.0109	7.93268	Hamster_repeat1_Def7	1.05983	1.00692	1.11617	10.3591	8.87998	99.08	29.1943	-7.08329	-5.74215	-64.0691	-21.2616
Ampiroxicam	Hamster_repeat1_Pro16	1.02672	1.02181	0.966323	-0.675108	-0.496	-5.53421	-3.18472	Hamster_repeat1_Def16	0.973624	1.04673	1.08237	6.52857	5.64728	63.0106	18.1119	-7.20367	-6.14328	-68.5448	-21.2966
Ronidazole	Hamster_repeat1_Pro14	0.944443	0.913194	0.915458	-37.881	-27.0282	-301.572	-232.506	Hamster_repeat1_Def14	0.97651	0.805064	0.81933	-30.6361	-46.0112	-513.379	-58.2098	-7.24489	18.9831	211.807	-174.296
Diazoxide	Hamster_repeat1_Pro2	0.854561	0.907596	0.972216	-31.631	-28.5159	-318.172	-82.3904	Hamster_repeat1_Def2	0.953684	0.924839	0.971375	-24.3751	-17.4865	-195.109	-140.63	-7.25591	-11.0294	-123.063	58.2395
Iopromide	Hamster_repeat1_Pro11	0.931482	0.894196	0.806546	-32.7509	-31.5966	-352.545	-78.722	Hamster_repeat1_Def11	1.02335	0.903887	0.884692	-25.394	-28.6672	-319.86	-54.0434	-7.35684	-2.92941	-32.6855	-24.6786
Mitoxantrone dihydrochloride	Hamster_repeat1_Pro5	0.132671	0.113	0.121919	-316.052	-225.023	-2510.73	-1992.59	Hamster_repeat1_Def5	0.144115	0.143261	0.140789	-308.652	-219.701	-2451.35	-1952.08	-7.39985	-5.32204	-59.3817	-40.5044
Pyrilamine maleate	Hamster_repeat1_Pro4	0.986448	1.092	0.977353	-9.49601	-9.11099	-101.658	-22.9556	Hamster_repeat1_Def4	1.01651	1.01159	1.11009	-2.07229	-1.79385	-20.0152	-5.74201	-7.42372	-7.31714	-81.6423	-17.2136
Tetrahydrozoline hydrochloride	Hamster_repeat1_Pro9	1.02238	0.992532	0.932081	-9.8238	-7.75278	-86.5031	-33.5757	Hamster_repeat1_Def9	0.970074	1.08732	1.01506	-2.37183	-2.14422	-23.9245	-6.1545	-7.45197	-5.60856	-62.5785	-27.4212
Ipriflavone	Hamster_repeat1_Pro16	0.998639	1.01893	0.960919	-8.6437	-6.27092	-69.9689	-44.8483	Hamster_repeat1_Def16	0.765877	1.12256	1.00009	-1.07362	-2.94984	-32.9133	-1.87409	-7.57008	-3.32108	-37.0556	-42.9743
Benzathine benzylpenicillin	Hamster_repeat1_Pro13	0.998921	1.15476	1.00002	-3.91663	-5.45929	-60.9131	-7.6048	Hamster_repeat1_Def13	1.09741	1.04782	0.91614	3.68977	5.43506	60.6426	7.04756	-7.6064	-10.8943	-121.556	-14.6524
Dienestrol	Hamster_repeat1_Pro10	0.946565	0.934431	0.972088	-26.972	-19.2665	-214.97	-163.298	Hamster_repeat1_Def10	0.941502	0.968026	0.995138	-19.2792	-13.9054	-155.153	-105.38	-7.69277	-5.36109	-59.8173	-57.918
Naloxone hydrochloride	Hamster_repeat1_Pro2	1.04552	1.09559	1.0495	8.86568	6.40784	71.4966	47.5352	Hamster_repeat1_Def2	1.08008	1.03807	1.14258	16.57	13.8955	155.042	48.6837	-7.70437	-7.48771	-83.5455	-1.14856
Piracetam	Hamster_repeat1_Pro7	1.01016	1.00503	1.13984	-2.82711	-3.25175	-36.282	-5.95303	Hamster_repeat1_Def7	1.07541	0.906677	1.14741	4.88245	10.0166	111.762	8.75677	-7.70956	-13.2683	-148.044	-14.7098
Bicalutamide	Hamster_repeat1_Pro11	0.928024	0.926291	0.760587	-14.3516	-21.8516	-243.813	-27.172	Hamster_repeat1_Def11	0.880598	0.946638	1.13156	-6.63028	-14.3413	-160.016	-11.8171	-7.72131	-7.51027	-83.7972	-15.3548
Cefotaxime sodium salt	Hamster_repeat1_Pro2	1.18695	1.12931	1.00366	16.1982	23.8729	266.366	30.9343	Hamster_repeat1_Def2	1.1047	1.18077	1.08114	23.9563	19.9822	222.955	71.1645	-7.75808	3.89073	43.4115	-40.2301
Cephalosporanic acid, 7-amino	Hamster_repeat1_Pro6	1.02256	1.00092	1.0234	-0.434591	-0.309555	-3.45392	-2.72456	Hamster_repeat1_Def6	1.15865	1.09305	0.932865	7.33976	14.0631	156.912	13.2871	-7.77435	-14.3727	-160.366	-16.0116
Tetraethylenepentamine pentahydrochloride	Hamster_repeat1_Pro9	0.983521	0.938354	0.994407	-13.8267	-10.0385	-112.006	-71.3024	Hamster_repeat1_Def9	1.00161	0.904675	1.01736	-5.86669	-5.43122	-60.5999	-14.7654	-7.96002	-4.60727	-51.4065	-56.537
Lovastatin	Hamster_repeat1_Pro7	0.177966	0.206138	0.186356	-293.196	-208.935	-2331.23	-1827.65	Hamster_repeat1_Def7	0.209593	0.210153	0.219363	-285.198	-203.01	-2265.13	-1803.2	-7.99809	-5.92483	-66.1074	-24.4486
Warfarin	Hamster_repeat1_Pro9	0.952076	0.894601	0.981714	-22.8536	-17.7996	-198.602	-81.5443	Hamster_repeat1_Def9	1.04642	0.968292	0.977791	-14.8435	-11.4263	-127.492	-55.2735	-8.01017	-6.37325	-71.1107	-26.2707
Dimaprit dihydrochloride	Hamster_repeat1_Pro13	0.946307	1.03735	1.00068	-7.27666	-5.73358	-63.9735	-24.9922	Hamster_repeat1_Def13	0.983274	1.02596	1.04	0.741543	0.53813	6.00429	3.83867	-8.01821	-6.27171	-69.9778	-28.8308
Parthenolide	Hamster_repeat1_Pro7	0.17821	0.16465	0.169922	-299.289	-213.048	-2377.12	-1891.48	Hamster_repeat1_Def7	0.218713	0.187368	0.191067	-291.211	-207.747	-2317.98	-1790.83	-8.07788	-5.30029	-59.139	-100.649
Clorsulon	Hamster_repeat1_Pro7	1.09414	0.956005	1.0006	-5.3065	-5.59857	-62.4671	-11.8049	Hamster_repeat1_Def7	0.997382	1.03809	1.03197	2.84706	2.03869	22.7471	16.7592	-8.15356	-7.63727	-85.2142	-28.564
Acetylcysteine	Hamster_repeat1_Pro15	0.997011	0.98934	0.982475	-12.0778	-8.59765	-95.9299	-76.3148	Hamster_repeat1_Def15	1.09206	1.01108	1.00282	-3.87644	-3.14774	-35.1215	-12.2419	-8.20135	-5.44991	-60.8083	-64.0729
Mifepristone	Hamster_repeat1_Pro4	0.982554	1.06702	0.894479	-7.20553	-9.57473	-106.832	-14.2206	Hamster_repeat1_Def4	0.935716	1.02736	1.0344	1.02002	0.878516	9.80221	2.85087	-8.22555	-10.4532	-116.634	-17.0714
Tetrahydroxy-1,4-quinone monohydrate	Hamster_repeat1_Pro11	0.98592	0.937176	1.00955	-12.652	-9.42647	-105.178	-54.7696	Hamster_repeat1_Def11	1.03038	0.979084	1.0116	-4.22283	-3.0409	-33.9294	-23.4411	-8.42917	-6.38557	-71.2482	-31.3285
Pregnenolone	Hamster_repeat1_Pro7	1.07637	0.944321	0.991821	-7.74797	-7.76385	-86.6265	-17.9649	Hamster_repeat1_Def7	1.02652	1.00447	1.11728	0.731086	0.66625	7.43381	1.87689	-8.47906	-8.4301	-94.0603	-19.8418
Phentermine hydrochloride	Hamster_repeat1_Pro15	1.00071	0.96102	1.04194	-7.55755	-5.73832	-64.0263	-29.7871	Hamster_repeat1_Def15	1.00122	1.02921	1.02646	0.932528	0.664752	7.41709	5.78871	-8.49008	-6.40307	-71.4434	-35.5758
Hexestrol	Hamster_repeat1_Pro9	0.981207	0.962564	0.976724	-16.4968	-11.7452	-131.049	-104.021	Hamster_repeat1_Def9	0.999347	0.980263	1.05896	-7.97484	-6.07673	-67.8023	-30.9488	-8.52194	-5.66849	-63.2472	-73.0725
Levamisole hydrochloride	Hamster_repeat1_Pro3	0.994161	0.992789	1.06169	-9.76641	-7.36984	-82.2304	-39.5997	Hamster_repeat1_Def3	1.0205	1.0515	1.01519	-1.15092	-0.822364	-9.17568	-6.94407	-8.61549	-6.54748	-73.0547	-32.6556
Diatrizoic acid dihydrate	Hamster_repeat1_Pro16	0.989497	0.964833	1.03394	-11.5579	-8.54031	-95.2901	-52.529	Hamster_repeat1_Def16	1.0037	1.05873	1.0153	-2.92211	-2.11771	-23.6288	-15.2991	-8.63575	-6.4226	-71.6613	-37.2298
Nefopam hydrochloride	Hamster_repeat1_Pro3	1.01049	0.948791	1.00922	-4.90547	-3.62833	-40.4838	-22.1586	Hamster_repeat1_Def3	1.10368	0.911628	1.05086	3.78199	5.98855	66.8183	7.09272	-8.68746	-9.61688	-107.302	-29.2513
Fluconazole	Hamster_repeat1_Pro15	1.05929	1.02862	1.02493	1.68558	1.20373	13.4308	10.236	Hamster_repeat1_Def15	1.15498	1.06303	1.04011	10.4068	9.60607	107.182	26.2865	-8.72124	-8.40234	-93.7507	-16.0505
Oxprenolol hydrochloride	Hamster_repeat1_Pro14	1.03417	1.02685	1.10119	3.38423	2.57749	28.7589	13.1609	Hamster_repeat1_Def14	1.06722	1.05968	1.00469	12.135	8.93517	99.6958	56.4101	-8.75074	-6.35768	-70.937	-43.2492
Trimethadione	Hamster_repeat1_Pro7	1.09027	1.18425	1.08673	18.9558	16.3727	182.681	52.7214	Hamster_repeat1_Def7	1.14512	1.19381	1.31975	27.7793	38.9715	434.831	53.8281	-8.82347	-22.5988	-252.15	-1.10671
Sulfadoxine	Hamster_repeat1_Pro14	0.871148	1.04386	0.984314	-6.72536	-9.12379	-101.8	-13.1761	Hamster_repeat1_Def14	0.797754	1.49794	1.19835	2.12029	6.59177	73.5489	3.67449	-8.84565	-15.7156	-175.349	-16.8506
Tinidazole	Hamster_repeat1_Pro10	0.998546	1.00993	1.0135	-4.86005	-3.45974	-38.6027	-30.6992	Hamster_repeat1_Def10	1.03537	1.07473	1.02371	4.00027	2.88479	32.1876	21.8992	-8.86032	-6.34453	-70.7903	-52.5984
Flutamide	Hamster_repeat1_Pro3	0.993357	1.03964	0.957182	-9.90993	-7.56437	-84.4009	-38.1769	Hamster_repeat1_Def3	1.01889	1.06708	0.91488	-0.993544	-1.16646	-13.015	-2.06928	-8.91639	-6.39792	-71.3859	-36.1077
Doxylamine succinate	Hamster_repeat1_Pro1	0.931774	1.01807	1.01493	-2.71362	-2.19601	-24.5024	-8.64369	Hamster_repeat1_Def1	1.04433	1.04156	1.01039	6.20478	4.431	49.4397	37.6846	-8.91841	-6.62702	-73.9422	-46.3283
Nalidixic acid sodium salt	Hamster_repeat1_Pro9	1.04383	1.02841	1.07077	6.9817	4.99671	55.7517	41.3451	Hamster_repeat1_Def9	1.06933	1.07144	1.03833	15.9105	11.3598	126.749	96.8705	-8.92881	-6.36307	-70.9972	-55.5254
Hexamethonium dibromide dihydrate	Hamster_repeat1_Pro1	1.04448	1.08279	1.06345	13.848	9.89134	110.364	83.8903	Hamster_repeat1_Def1	1.10981	1.00554	1.10889	22.8458	20.8583	232.73	58.5103	-8.99784	-10.967	-122.366	25.3801
Niridazole	Hamster_repeat1_Pro6	1.02969	1.01232	0.998238	-4.01636	-2.86342	-31.9492	-24.8921	Hamster_repeat1_Def6	1.02846	1.10432	1.03912	4.99501	3.8066	42.4729	19.3745	-9.01136	-6.67003	-74.422	-44.2666
Risedronic acid monohydrate	Hamster_repeat1_Pro16	1.08581	1.0592	1.04251	12.3332	8.83037	98.5265	72.6939	Hamster_repeat1_Def16	1.06348	1.1483	1.09036	21.3614	16.5253	184.384	78.0788	-9.02828	-7.69492	-85.8575	-5.38497
Valproic acid	Hamster_repeat1_Pro15	1.0262	1.06532	0.902332	0.429044	0.56046	6.25343	0.85214	Hamster_repeat1_Def15	0.985883	1.05859	1.10163	9.5235	8.54158	95.3042	24.9843	-9.09446	-7.98112	-89.0508	-24.1322
Anthralin	Hamster_repeat1_Pro15	0.992769	0.938606	1.00653	-10.414	-7.72395	-86.1814	-46.2681	Hamster_repeat1_Def15	1.0205	1.01115	1.04801	-1.1524	-0.823142	-9.18435	-6.98085	-9.26161	-6.9008	-76.997	-39.2872
Tripelennamine hydrochloride	Hamster_repeat1_Pro15	1.03392	0.990715	1.00227	-7.49412	-5.36879	-59.9033	-43.8891	Hamster_repeat1_Def15	1.01065	1.02898	1.06387	1.79188	1.29297	14.4266	9.75511	-9.286	-6.66177	-74.3299	-53.6442
Ethotoin	Hamster_repeat1_Pro9	1.08251	0.998817	1.01497	-2.8105	-2.19072	-24.4433	-10.0006	Hamster_repeat1_Def9	1.01665	1.04755	1.04239	6.50277	4.63769	51.7459	40.1295	-9.31327	-6.82841	-76.1892	-50.1301
Besifloxacin hydrochloride	Hamster_repeat1_Pro16	1.05247	0.984797	1.08075	8.73975	7.09633	79.1786	27.6054	Hamster_repeat1_Def16	1.17566	0.997773	1.14394	18.0794	27.0623	301.953	34.3819	-9.33962	-19.966	-222.774	-6.77645
Eucatropine hydrochloride	Hamster_repeat1_Pro10	0.87139	0.872038	0.851041	-53.3937	-38.0259	-424.281	-335.406	Hamster_repeat1_Def10	0.830992	0.907403	0.765915	-43.8667	-46.4967	-518.795	-97.2573	-9.52705	8.47075	94.514	-238.149
Meclofenamic acid sodium salt monohydrate	Hamster_repeat1_Pro3	1.07641	0.942823	1.03083	1.67566	1.7035	19.0072	3.83745	Hamster_repeat1_Def3	1.15837	1.079	1.00495	11.3773	13.15	146.724	23.8935	-9.70168	-11.4465	-127.717	-20.0561
Etidronic acid, disodium salt	Hamster_repeat1_Pro11	0.985766	1.00391	0.971419	-13.3058	-9.48834	-105.868	-82.2366	Hamster_repeat1_Def11	1.0136	1.00986	1.05366	-3.54213	-2.54388	-28.3839	-20.2018	-9.76363	-6.94445	-77.484	-62.0347
Scopolamin-N-oxide hydrobromide	Hamster_repeat1_Pro3	0.970933	0.895741	0.954683	-22.7522	-17.1858	-191.753	-91.829	Hamster_repeat1_Def3	0.945816	0.964405	1.08151	-12.9123	-14.2463	-158.956	-27.8649	-9.83992	-2.93946	-32.7976	-63.9642
Butalbital	Hamster_repeat1_Pro6	1.05546	1.12209	1.24876	13.977	21.8451	243.741	26.2928	Hamster_repeat1_Def6	1.06481	1.12752	1.09363	23.8523	17.3988	194.13	118.489	-9.87524	4.44634	49.6109	-92.1966
Ampicillin trihydrate	Hamster_repeat1_Pro2	1.18575	1.24891	1.14799	48.5177	40.0312	446.656	147.556	Hamster_repeat1_Def2	1.19229	1.20002	1.26221	58.4213	43.8352	489.1	243.6	-9.9036	-3.804	-42.4439	-96.0438
Rufloxacin	Hamster_repeat1_Pro15	0.960454	0.929665	0.951899	-25.1588	-17.9377	-200.144	-155.818	Hamster_repeat1_Def15	0.975145	0.980307	1.0062	-15.2129	-10.8501	-121.062	-93.8313	-9.94591	-7.08763	-79.0815	-61.9862
Epitiostanol	Hamster_repeat1_Pro13	1.0103	0.999586	1.0368	-4.71447	-3.36747	-37.5731	-28.5589	Hamster_repeat1_Def13	1.03898	1.0243	1.04814	5.31825	3.78761	42.261	33.4012	-10.0327	-7.15508	-79.8341	-61.9601
Azlocillin sodium salt	Hamster_repeat1_Pro11	1.00816	0.979894	0.970542	-15.3281	-10.9521	-122.2	-92.501	Hamster_repeat1_Def11	1.02829	1.00871	0.998999	-5.28287	-3.7652	-42.0109	-32.8695	-10.0452	-7.18692	-80.1894	-59.6315
Glafenine hydrochloride	Hamster_repeat1_Pro4	0.928427	1.0597	0.952871	-16.4036	-17.1362	-191.2	-36.7614	Hamster_repeat1_Def4	1.00181	0.946801	1.05792	-6.25179	-5.41525	-60.4216	-17.3042	-10.1518	-11.7209	-130.778	-19.4573
Clomipramine hydrochloride	Hamster_repeat1_Pro4	0.920995	0.919684	0.891378	-36.4169	-25.9743	-289.813	-224.494	Hamster_repeat1_Def4	0.894124	0.899638	1.02716	-26.2328	-29.6742	-331.095	-55.7625	-10.1841	3.69986	41.2819	-168.731
Sulmazole	Hamster_repeat1_Pro9	1.02244	0.988984	1.57751	-0.0186068	-0.0576744	-0.643513	-0.0322508	Hamster_repeat1_Def9	1.02371	1.05427	1.09765	10.1662	7.58335	84.6127	43.7226	-10.1848	-7.64103	-85.2562	-43.7548
Hesperidin	Hamster_repeat1_Pro5	1.03343	0.956366	1.0159	-2.58676	-1.96329	-21.9057	-10.2138	Hamster_repeat1_Def5	1.13678	0.897347	1.11577	7.62503	16.8019	187.47	13.5625	-10.2118	-18.7651	-209.376	-23.7762
Sulfamerazine	Hamster_repeat1_Pro9	1.09159	1.01186	0.968586	-3.09623	-2.9183	-32.5615	-7.63069	Hamster_repeat1_Def9	1.0443	1.04267	1.07205	7.17245	5.1152	57.0738	44.2726	-10.2687	-8.0335	-89.6353	-51.9033
Roxithromycin	Hamster_repeat1_Pro11	0.990837	0.986178	1.03115	-11.4375	-8.21967	-91.7125	-64.7849	Hamster_repeat1_Def11	1.01958	1.04537	0.934543	-1.16221	-1.0359	-11.5582	-3.07628	-10.2753	-7.18377	-80.1543	-61.7086
Ketanserin tartrate hydrate	Hamster_repeat1_Pro5	0.982946	0.886845	0.949418	-22.7874	-18.4131	-205.448	-72.8647	Hamster_repeat1_Def5	1.04711	0.983255	0.951826	-12.4475	-10.0379	-112	-40.0108	-10.3398	-8.37522	-93.4481	-32.8539
Flurbiprofen	Hamster_repeat1_Pro12	0.979161	1.02564	0.978679	-15.4251	-11.1291	-124.174	-84.0687	Hamster_repeat1_Def12	1.04062	1.00921	0.99185	-5.06185	-3.63769	-40.5882	-28.6756	-10.3633	-7.49137	-83.5863	-55.3931
Cefuroxime axetil	Hamster_repeat1_Pro16	1.01474	1.07129	0.958256	-2.54369	-2.22785	-24.8577	-6.91449	Hamster_repeat1_Def16	1.00088	1.07998	1.04763	7.8365	5.92618	66.1224	31.4567	-10.3802	-8.15403	-90.9801	-38.3712
Estropipate	Hamster_repeat1_Pro9	1.01532	1.00118	0.947286	-7.59055	-5.62969	-62.8143	-33.7283	Hamster_repeat1_Def9	1.07265	1.03234	1.00439	2.88673	2.12702	23.7326	13.3588	-10.4773	-7.75671	-86.5469	-47.0871
Tenatoprazole	Hamster_repeat1_Pro8	1.02956	0.93586	0.990134	-10.4811	-8.3424	-93.0819	-34.9211	Hamster_repeat1_Def8	1.02437	0.837648	1.14898	0.0346324	0.0875685	0.977061	0.0608201	-10.5157	-8.42997	-94.059	-34.9819
Hymecromone	Hamster_repeat1_Pro12	1.01217	1.02662	0.965284	-3.9633	-2.89711	-32.325	-19.3781	Hamster_repeat1_Def12	1.05578	0.970233	1.04479	6.56551	5.20405	58.0652	22.1444	-10.5288	-8.10116	-90.3902	-41.5225
Mebeverine hydrochloride	Hamster_repeat1_Pro4	1.02853	1.00011	0.991676	-8.27028	-5.90799	-65.9195	-50.0323	Hamster_repeat1_Def4	1.04094	1.03388	0.914857	2.29357	2.43199	27.1354	5.08374	-10.5639	-8.33998	-93.0549	-55.1161
Roxarsone	Hamster_repeat1_Pro13	1.01579	0.975271	1.04316	-2.70754	-1.99379	-22.2461	-12.5784	Hamster_repeat1_Def13	1.046	1.04627	1.05441	7.8752	5.60568	62.5464	49.7983	-10.5827	-7.59947	-84.7925	-62.3767
Benazepril HCl	Hamster_repeat1_Pro8	1.02719	1.05108	1.01623	1.18449	0.845327	9.43189	7.25043	Hamster_repeat1_Def8	0.971501	1.06625	1.07496	11.7922	10.434	116.419	31.553	-10.6077	-9.58865	-106.987	-24.3026
Flunarizine dihydrochloride	Hamster_repeat1_Pro4	0.99845	0.889106	0.909046	-31.5251	-28.1812	-314.437	-83.0938	Hamster_repeat1_Def4	0.86135	0.933642	0.728289	-20.8918	-35.1499	-392.191	-38.6734	-10.6333	6.96865	77.754	-44.4204
Pepstatin A	Hamster_repeat1_Pro6	0.893992	0.881733	0.843457	-49.154	-35.4224	-395.232	-270.91	Hamster_repeat1_Def6	0.913755	0.895022	0.929075	-38.4842	-27.4532	-306.314	-236.773	-10.6698	-7.96918	-88.9176	-34.1367
Aminophylline	Hamster_repeat1_Pro11	1.09391	1.0935	1.22608	14.5241	16.7137	186.487	30.5752	Hamster_repeat1_Def11	1.04358	1.10812	1.09888	25.3121	18.6943	208.585	115.399	-10.788	-1.98052	-22.0981	-84.8242
Tolazoline hydrochloride	Hamster_repeat1_Pro1	0.972172	0.974445	0.997909	-17.2801	-12.3132	-137.387	-107.806	Hamster_repeat1_Def1	1.02794	0.977521	1.00507	-6.49177	-4.66919	-52.0974	-36.4664	-10.7883	-7.644	-85.2894	-71.3397
Iodixanol	Hamster_repeat1_Pro11	0.914731	1.01644	0.99396	-8.70096	-7.36137	-82.1358	-25.1228	Hamster_repeat1_Def11	0.871448	1.03983	1.05426	2.1502	3.50897	39.152	4.00549	-10.8512	-10.8703	-121.288	-29.1283
Prednisolone	Hamster_repeat1_Pro4	1.02512	1.15354	1.01995	0.27653	0.314729	3.51164	0.585743	Hamster_repeat1_Def4	1.07762	0.96326	1.10717	11.2294	12.8418	143.284	23.7219	-10.9529	-12.527	-139.773	-23.1361
Iproniazide phosphate	Hamster_repeat1_Pro3	0.967506	0.974055	0.943037	-19.6936	-14.044	-156.698	-121.672	Hamster_repeat1_Def3	1.00085	0.978503	0.998879	-8.72943	-6.21742	-69.3721	-54.7798	-10.9642	-7.82653	-87.3259	-66.892
Olmesartan	Hamster_repeat1_Pro15	1.07942	1.01086	0.989441	-4.02898	-3.20565	-35.7676	-13.4385	Hamster_repeat1_Def15	1.17505	1.05599	1.04132	7.02573	7.72601	86.2044	15.1934	-11.0547	-10.9317	-121.972	-28.6319
Tiabendazole	Hamster_repeat1_Pro7	1.00946	1.09875	1.03651	4.00007	3.1512	35.1601	13.7469	Hamster_repeat1_Def7	1.06992	1.10528	1.02379	15.0612	11.4632	127.903	58.7401	-11.0611	-8.31202	-92.7429	-44.9932
Celiprolol HCl	Hamster_repeat1_Pro8	1.02042	0.948491	1.04011	-1.04132	-0.837313	-9.34247	-3.37288	Hamster_repeat1_Def8	1.25721	1.02898	1.11686	10.0246	19.0111	212.12	18.1752	-11.066	-19.8484	-221.462	-21.5481
Imipramine hydrochloride	Hamster_repeat1_Pro1	0.907535	0.953736	0.922159	-35.3286	-25.3486	-282.832	-203.469	Hamster_repeat1_Def1	0.973034	0.941435	0.954558	-24.2286	-17.2744	-192.742	-150.07	-11.1	-8.07423	-90.0897	-53.3997
Diphemanil methylsulfate	Hamster_repeat1_Pro1	0.926135	0.979342	0.942807	-27.9739	-20.1925	-225.301	-151.783	Hamster_repeat1_Def1	0.975236	0.983929	0.938091	-16.8612	-12.1106	-135.126	-96.0693	-11.1126	-8.08192	-90.1755	-55.7137
Aminopurine, 6-benzyl	Hamster_repeat1_Pro3	0.98773	0.968154	0.973364	-17.6736	-12.5836	-140.404	-111.382	Hamster_repeat1_Def3	1.03366	0.974064	0.833652	-6.5553	-10.836	-120.905	-12.1784	-11.1183	-1.74758	-19.499	-99.204
Vigabatrin	Hamster_repeat1_Pro7	1.05682	1.01131	0.999403	-4.28017	-3.11232	-34.7263	-21.7935	Hamster_repeat1_Def7	0.971246	1.04972	1.09148	6.85262	6.34555	70.8017	17.2415	-11.1328	-9.45787	-105.528	-39.035
Benzydamine hydrochloride	Hamster_repeat1_Pro4	1.35938	1.30517	1.29694	95.244	70.0743	781.867	445.06	Hamster_repeat1_Def4	1.33638	1.38487	1.32334	106.406	77.8713	868.863	515.864	-11.1616	-7.79696	-86.996	-70.8041
Viloxazine hydrochloride	Hamster_repeat1_Pro11	0.95799	1.02097	1.00189	-7.46118	-5.45803	-60.899	-36.2839	Hamster_repeat1_Def11	0.971998	1.03935	1.03495	3.70977	2.77435	30.9554	15.7365	-11.1709	-8.23238	-91.8543	-52.0204
Zonisamide	Hamster_repeat1_Pro9	1.05644	0.951393	0.976858	-13.4689	-11.5668	-129.059	-37.8356	Hamster_repeat1_Def9	1.01703	1.04744	0.975852	-2.27055	-1.6842	-18.7918	-10.0822	-11.1983	-9.88263	-110.267	-27.7535
Ethamsylate	Hamster_repeat1_Pro13	1.02085	0.984551	0.966525	-13.5421	-9.78438	-109.171	-72.8381	Hamster_repeat1_Def13	1.01698	0.998265	1.06252	-2.31555	-1.69821	-18.948	-11.0578	-11.2265	-8.08618	-90.223	-61.7803
Floxuridine	Hamster_repeat1_Pro13	0.179147	0.171466	0.187796	-296.038	-210.745	-2351.43	-1869.5	Hamster_repeat1_Def13	0.214203	0.211313	0.199703	-284.771	-202.72	-2261.89	-1798.95	-11.2663	-8.02551	-89.5461	-70.5516
Cefepime hydrochloride	Hamster_repeat1_Pro14	1.033	0.914141	0.850924	-17.2105	-24.9295	-278.156	-33.0289	Hamster_repeat1_Def14	1.01547	0.901725	0.672398	-5.93797	-16.0267	-178.821	-10.3777	-11.2726	-8.9028	-99.3346	-22.6512
Acetylsalicylic acid	Hamster_repeat1_Pro15	1.06477	0.987236	0.991384	-10.3824	-8.04682	-89.7838	-37.6923	Hamster_repeat1_Def15	1.02674	1.07239	0.986953	0.949065	0.731187	8.15835	3.52285	-11.3314	-8.778	-97.9422	-41.2152
Tulobuterol	Hamster_repeat1_Pro15	1.0343	1.0226	1.04223	3.68089	2.62073	29.2412	23.2057	Hamster_repeat1_Def15	1.08455	1.05479	1.06683	15.0623	10.7354	119.782	93.695	-11.3814	-8.11463	-90.5405	-70.4893
Antipyrine	Hamster_repeat1_Pro1	1.0319	0.956729	1.00209	-7.21541	-5.40068	-60.2591	-30.4691	Hamster_repeat1_Def1	1.0452	1.0173	1.03596	4.25944	3.03509	33.8646	26.5775	-11.4748	-8.43577	-94.1237	-57.0466
Pentoxifylline	Hamster_repeat1_Pro3	1.08978	1.07687	1.08471	21.3516	15.1989	169.584	134.958	Hamster_repeat1_Def3	1.1602	1.24189	1.10847	32.8519	33.0974	369.291	75.8141	-11.5003	-17.8986	-199.707	59.1438
Isopropamide iodide	Hamster_repeat1_Pro10	0.996714	1.01136	1.11106	-3.23201	-3.03928	-33.9114	-7.98603	Hamster_repeat1_Def10	0.962365	1.16993	1.08872	8.28938	14.0185	156.414	15.3291	-11.5214	-17.0578	-190.325	-23.3151
Biperiden hydrochloride	Hamster_repeat1_Pro7	1.02807	0.980085	0.971038	-14.9663	-10.8933	-121.544	-75.612	Hamster_repeat1_Def7	0.989107	1.0139	1.04685	-3.40503	-2.46744	-27.5309	-17.8435	-11.5612	-8.4259	-94.0135	-57.7685
Nicotinamide	Hamster_repeat1_Pro8	0.908898	0.958796	0.960003	-22.3478	-16.2021	-180.777	-116.628	Hamster_repeat1_Def8	0.992127	0.937495	0.996348	-10.7656	-7.88948	-88.0284	-51.6833	-11.5822	-8.31257	-92.749	-64.9444
Oxfendazol	Hamster_repeat1_Pro13	0.693359	0.725141	0.800731	-85.3248	-73.57	-820.871	-238.016	Hamster_repeat1_Def13	0.666315	0.670679	0.800013	-73.7316	-84.2648	-940.2	-155.812	-11.5932	10.6948	119.329	-82.2048
THIP Hydrochloride	Hamster_repeat1_Pro13	0.959098	1.00736	0.977526	-16.0661	-11.5396	-128.755	-91.53	Hamster_repeat1_Def13	1.00549	0.945169	1.07899	-4.42661	-4.44408	-49.5857	-10.2467	-11.6395	-7.09548	-79.1691	-81.2833
Butirosin disulfate salt	Hamster_repeat1_Pro9	0.996692	0.991816	0.949965	-11.0798	-7.97498	-88.9824	-61.784	Hamster_repeat1_Def9	1.02577	1.01948	1.06135	0.687569	0.492697	5.49736	4.01572	-11.7674	-8.46768	-94.4797	-65.7997
Isoquinoline, 6,7-dimethoxy-1-methyl-1,2,3,4-tetrahydro, hydrochloride	Hamster_repeat1_Pro7	0.976042	1.00338	1.0412	-6.94481	-5.08755	-56.7652	-33.4281	Hamster_repeat1_Def7	1.07659	1.0054	1.03835	4.89088	3.62316	40.4261	21.8851	-11.8357	-8.71071	-97.1913	-55.3131
Sulfinpyrazone	Hamster_repeat1_Pro4	1.0211	0.99544	0.970417	-9.83018	-7.07147	-78.9012	-55.1307	Hamster_repeat1_Def4	1.04661	1.02962	0.99378	2.01106	1.45094	16.1892	10.9615	-11.8412	-8.52241	-95.0904	-66.0922
Nateglinide	Hamster_repeat1_Pro16	1.02256	0.994587	1.09323	-0.37119	-0.305819	-3.41223	-1.13258	Hamster_repeat1_Def16	1.07223	0.979315	1.1124	11.4825	11.7322	130.905	26.1869	-11.8537	-12.0381	-134.317	-27.3194
Methyldopate hydrochloride	Hamster_repeat1_Pro13	0.918921	0.982249	0.89194	-32.8523	-26	-290.1	-111.316	Hamster_repeat1_Def13	0.803505	0.983163	0.896963	-20.8209	-29.1014	-324.704	-40.3919	-12.0315	3.10134	34.6037	-70.924
Nalmefene hydrochloride	Hamster_repeat1_Pro15	1.04051	0.956812	1.01609	-2.478	-1.91289	-21.3435	-9.12963	Hamster_repeat1_Def15	1.09244	1.02274	1.05221	9.57362	7.0731	78.9194	43.55	-12.0516	-8.986	-100.263	-52.6796
Lomerizine hydrochloride	Hamster_repeat1_Pro16	0.877703	0.896072	0.849538	-50.7934	-36.4363	-406.545	-293.259	Hamster_repeat1_Def16	0.832868	0.905749	0.904501	-38.7349	-29.6401	-330.715	-147.7	-12.0585	-6.79622	-75.8301	-145.558
Amphotericin B	Hamster_repeat1_Pro6	0.953306	0.904101	0.847391	-35.0748	-29.5406	-329.605	-102.169	Hamster_repeat1_Def6	0.885781	0.928003	1.0178	-23.0161	-23.2387	-259.29	-53.0161	-12.0586	-6.30185	-70.3141	-49.1527
Fursultiamine Hydrochloride	Hamster_repeat1_Pro13	1.0121	0.991421	0.989225	-11.3411	-8.07797	-90.1315	-71.1228	Hamster_repeat1_Def13	1.0568	1.02599	1.00795	0.762055	0.547632	6.1103	4.31847	-12.1032	-8.62561	-96.2418	-75.4413
Lithocholic acid	Hamster_repeat1_Pro10	0.841813	0.915439	0.908236	-37.8028	-28.7245	-320.499	-148.501	Hamster_repeat1_Def10	0.915675	0.945308	0.815241	-25.6733	-26.1969	-292.297	-58.614	-12.1295	-2.52763	-28.2025	-89.8872
Urapidil hydrochloride	Hamster_repeat1_Pro12	0.979814	0.891702	1.03593	-9.70131	-10.5687	-117.923	-21.1071	Hamster_repeat1_Def12	1.03078	1.02651	1.04058	2.44592	1.74114	19.4271	15.4553	-12.1472	-12.3099	-137.35	-36.5624
Pentylenetetrazole	Hamster_repeat1_Pro3	0.966067	1.02817	1.00696	-5.74952	-4.19617	-46.8195	-28.4451	Hamster_repeat1_Def3	0.912743	1.05972	1.06062	6.40388	8.36938	93.3829	12.7167	-12.1534	-12.5656	-140.202	-41.1618
Felbamate	Hamster_repeat1_Pro16	1.02952	1.0111	1.08318	1.90718	1.42469	15.8962	8.1387	Hamster_repeat1_Def16	1.06445	1.1004	1.05738	14.1407	10.139	113.128	82.0553	-12.2336	-8.71431	-97.2316	-73.9166
Aztreonam	Hamster_repeat1_Pro3	1.00529	0.959865	0.964908	-20.4295	-14.6857	-163.859	-115.406	Hamster_repeat1_Def3	0.994706	1.03407	0.922708	-8.17656	-7.15754	-79.8616	-22.2448	-12.253	-7.5282	-83.9973	-93.1609
Methoxamine hydrochloride	Hamster_repeat1_Pro7	1.00068	1.00034	1.035	-8.06912	-5.767	-64.3464	-48.5465	Hamster_repeat1_Def7	1.02926	1.06199	1.24065	4.20196	7.86215	87.7234	7.63406	-12.2711	-13.6292	-152.07	-56.1805
Prazosin hydrochloride	Hamster_repeat1_Pro12	1.02545	1.04258	1.02123	0.57725	0.411063	4.58651	3.63094	Hamster_repeat1_Def12	1.06559	1.09426	1.00024	12.8759	10.3496	115.477	41.7466	-12.2987	-9.9385	-110.891	-38.1157
Sulbactam	Hamster_repeat1_Pro15	0.887955	0.866916	0.994647	-32.094	-32.8958	-367.041	-73.0043	Hamster_repeat1_Def15	0.951095	1.0329	0.917384	-19.6623	-17.8317	-198.961	-50.8036	-12.4317	-15.0641	-168.08	-22.2007
Sulfapyridine	Hamster_repeat1_Pro10	0.992005	1.02285	0.947036	-10.5521	-7.90919	-88.2482	-44.2367	Hamster_repeat1_Def10	1.04507	0.997027	1.02929	1.90522	1.36871	15.2716	10.8319	-12.4573	-9.27789	-103.52	-55.0687
Thalidomide	Hamster_repeat1_Pro3	1.00622	0.964705	1.03244	-5.94486	-4.37765	-48.8445	-27.6202	Hamster_repeat1_Def3	1.0524	0.955074	1.09101	6.58887	6.90671	77.0629	14.728	-12.5337	-11.2844	-125.907	-42.3482
Phentolamine hydrochloride	Hamster_repeat1_Pro3	0.986799	0.99501	1.00542	-10.0889	-7.18278	-80.1432	-63.6459	Hamster_repeat1_Def3	1.03392	1.03103	0.976933	2.4655	1.80245	20.1111	12.0448	-12.5545	-8.98522	-100.254	-75.6907
Quinapril HCl	Hamster_repeat1_Pro12	0.994613	0.997062	0.998935	-9.37168	-6.67081	-74.4308	-59.2713	Hamster_repeat1_Def12	1.03993	1.03297	0.998239	3.19222	2.28682	25.5157	18.7026	-12.5639	-8.95764	-99.9465	-77.9739
Dofetilide	Hamster_repeat1_Pro16	1.02419	1.00472	1.03615	0.138791	0.0989539	1.1041	0.85971	Hamster_repeat1_Def16	1.1433	1.02737	1.0704	12.7391	11.4394	127.637	33.3634	-12.6003	-11.3405	-126.533	-32.5037
Nialamide	Hamster_repeat1_Pro14	0.936247	1.09974	1.03308	1.74004	2.17998	24.3235	3.51477	Hamster_repeat1_Def14	1.08305	1.04531	1.17523	14.3677	14.387	160.526	33.3344	-12.6277	-12.2071	-136.202	-29.8197
Etifenin	Hamster_repeat1_Pro7	1.02319	1.03606	1.06298	4.27843	3.05879	34.129	25.6435	Hamster_repeat1_Def7	1.02407	1.11783	1.07854	17.0381	13.566	151.365	56.7132	-12.7597	-10.5072	-117.236	-31.0697
Levodopa	Hamster_repeat1_Pro1	0.88533	0.886849	0.950748	-45.6434	-34.0773	-380.224	-195.36	Hamster_repeat1_Def1	0.969894	0.928163	0.913075	-32.8564	-23.8367	-265.962	-170.496	-12.787	-10.2406	-114.262	-24.8641
Milnacipran hydrochloride	Hamster_repeat1_Pro16	0.890112	1.06415	0.912402	-16.814	-25.1094	-280.162	-31.9956	Hamster_repeat1_Def16	0.847452	1.00215	0.99991	-4.00251	-5.50283	-61.3988	-7.8064	-12.8115	-19.6065	-218.764	-24.1892
Isometheptene mucate	Hamster_repeat1_Pro13	1.04969	1.00775	1.03939	5.43021	3.88802	43.3813	32.0011	Hamster_repeat1_Def13	1.08094	1.01839	1.1029	18.2697	14.1839	158.26	65.924	-12.8395	-10.2959	-114.879	-33.9229
(+)-Isoproterenol (+)-bitartrate salt	Hamster_repeat1_Pro12	0.959102	0.989663	1.05243	-10.5763	-8.4564	-94.3538	-34.7883	Hamster_repeat1_Def12	1.033	1.0304	1.02107	2.31433	1.64742	18.3814	14.6295	-12.8906	-10.1038	-112.735	-49.4178
Dorzolamide hydrochloride	Hamster_repeat1_Pro14	0.946746	0.961897	0.914512	-26.7595	-19.2159	-214.404	-152.802	Hamster_repeat1_Def14	0.997619	0.93946	0.821447	-13.8661	-19.3567	-215.976	-26.9105	-12.8934	0.140883	1.57193	-125.892
Fadrozole hydrochloride	Hamster_repeat1_Pro3	1.07815	0.883473	0.904101	-14.7045	-25.5507	-285.087	-27.0519	Hamster_repeat1_Def3	1.09349	0.919027	1.01348	-1.76994	-2.38751	-26.6391	-3.47445	-12.9345	-23.1632	-258.448	-23.5775
Clorgyline hydrochloride	Hamster_repeat1_Pro5	1.16369	1.31134	1.07141	13.7512	27.5873	307.81	24.7343	Hamster_repeat1_Def5	1.1274	1.16309	1.04111	26.7363	25.3073	282.371	65.5799	-12.9852	2.27997	25.4392	-40.8456
Acetazolamide	Hamster_repeat1_Pro1	0.828221	0.96336	0.894219	-31.0584	-31.4264	-350.645	-71.4095	Hamster_repeat1_Def1	0.958776	1.0179	0.971062	-18.0249	-13.1406	-146.619	-89.9321	-13.0335	-18.2858	-204.027	18.5226
Clenbuterol hydrochloride	Hamster_repeat1_Pro5	1.1396	1.13	1.17209	40.3311	28.8833	322.271	237.097	Hamster_repeat1_Def5	1.15657	1.17986	1.21759	53.4076	38.8892	433.914	268.945	-13.0765	-10.0059	-111.643	-31.8479
Fosfosal	Hamster_repeat1_Pro11	0.978275	0.90583	1.0141	-13.0051	-11.214	-125.123	-36.2748	Hamster_repeat1_Def11	1.02408	1.03418	0.990644	0.0969359	0.0694792	0.775228	0.56464	-13.102	-11.2835	-125.898	-36.8394
Trapidil	Hamster_repeat1_Pro13	1.01469	1.00041	1.00774	-5.62927	-4.00721	-44.7112	-35.5715	Hamster_repeat1_Def13	1.08472	1.04084	1.04567	7.59871	5.45552	60.871	43.4796	-13.228	-9.46273	-105.582	-79.051
Guanadrel sulfate	Hamster_repeat1_Pro10	1.1003	1.02578	1.05413	10.0965	7.54813	84.2197	42.905	Hamster_repeat1_Def10	1.10863	1.09135	1.06347	23.5053	16.8476	187.98	136.913	-13.4089	-9.29947	-103.761	-94.0078
Azacyclonol	Hamster_repeat1_Pro2	1.00608	0.937947	1.01022	-5.79701	-4.40475	-49.1468	-22.7754	Hamster_repeat1_Def2	1.04405	1.06513	1.19762	7.6119	9.68193	108.028	15.2783	-13.4089	-14.0867	-157.175	-38.0537
Proglumide	Hamster_repeat1_Pro3	1.10539	0.891298	0.983511	-4.9127	-8.58028	-95.7361	-9.02943	Hamster_repeat1_Def3	1.09122	1.00169	1.05073	8.54414	6.68172	74.5525	30.0686	-13.4568	-15.262	-170.289	-39.098
Methotrexate	Hamster_repeat1_Pro2	0.248432	0.260215	0.251134	-270.829	-192.785	-2151.03	-1712.04	Hamster_repeat1_Def2	0.284481	0.28933	0.306249	-257.331	-183.251	-2044.65	-1618.25	-13.4979	-9.53424	-106.38	-93.7922
Carprofen	Hamster_repeat1_Pro15	1.00187	0.950501	1.16641	-2.4506	-4.53852	-50.6394	-4.45938	Hamster_repeat1_Def15	1.10609	1.06152	1.00072	11.0678	9.31114	103.891	32.3104	-13.5184	-13.8497	-154.53	-36.7698
Imipenem	Hamster_repeat1_Pro7	1.01483	1.00152	0.999249	-7.80812	-5.55858	-62.0209	-49.2997	Hamster_repeat1_Def7	1.05624	1.06404	1.22925	5.76947	8.96187	99.9937	10.8693	-13.5776	-14.5205	-162.015	-60.169
Phthalylsulfathiazole	Hamster_repeat1_Pro11	1.00367	1.09507	1.00418	-5.7722	-4.84211	-54.0268	-16.9479	Hamster_repeat1_Def11	1.04706	1.01894	1.04618	7.83255	5.58467	62.312	48.4862	-13.6048	-10.4268	-116.339	-65.4341
4-aminosalicylic acid	Hamster_repeat1_Pro14	0.850268	1.02011	0.960473	-11.0846	-14.7058	-164.083	-21.8887	Hamster_repeat1_Def14	1.36509	1.07337	1.06669	2.53384	6.74712	75.2822	4.43255	-13.6184	-21.4529	-239.365	-26.3213
Zomepirac sodium salt	Hamster_repeat1_Pro10	1.01643	1.0717	1.09768	15.5778	11.9031	132.811	59.7518	Hamster_repeat1_Def10	1.10978	1.0922	1.15609	29.2068	21.4171	238.965	139.609	-13.6291	-9.51405	-106.155	-79.8567
Melatonin	Hamster_repeat1_Pro6	1.12617	1.20633	1.31884	26.5845	40.8032	455.27	50.231	Hamster_repeat1_Def6	1.07933	1.19163	1.20057	40.2355	40.7044	454.167	92.5247	-13.651	0.0988186	1.10259	-42.2937
Dioxybenzone	Hamster_repeat1_Pro12	1.07717	1.02285	1.02854	1.62582	1.1808	13.175	8.35967	Hamster_repeat1_Def12	1.09932	1.12133	0.977103	15.3094	17.9506	200.287	31.9066	-13.6836	-16.7698	-187.112	-23.5469
Butylparaben	Hamster_repeat1_Pro12	1.0269	0.999927	0.998551	-8.35247	-5.95537	-66.4482	-51.7056	Hamster_repeat1_Def12	1.17405	1.06972	0.956071	5.45316	9.69969	108.226	9.99019	-13.8056	-15.6551	-174.674	-61.6958
Racepinephrine HCl	Hamster_repeat1_Pro15	0.955055	0.982583	0.948966	-24.0291	-17.1495	-191.349	-146.991	Hamster_repeat1_Def15	1.05254	0.964809	0.991775	-10.1513	-7.94468	-88.6443	-35.6329	-13.8778	-9.20486	-102.705	-111.358
Cephalothin sodium salt	Hamster_repeat1_Pro9	0.838221	0.883492	0.882749	-48.8429	-35.1706	-392.422	-271.251	Hamster_repeat1_Def9	0.920646	0.918024	0.978276	-34.8987	-25.6888	-286.627	-162.546	-13.9442	-9.4818	-105.795	-108.706
Trichlormethiazide	Hamster_repeat1_Pro11	0.968478	1.00024	0.987211	-12.8021	-9.12792	-101.846	-79.2571	Hamster_repeat1_Def11	1.00274	1.04486	1.02726	1.20704	0.86362	9.63599	7.17055	-14.0091	-9.99154	-111.482	-86.4276
Propidium iodide	Hamster_repeat1_Pro10	0.901157	0.866403	0.871611	-53.1668	-37.9652	-423.603	-323.179	Hamster_repeat1_Def10	0.917541	0.851841	0.907453	-39.1417	-28.9654	-323.187	-176.276	-14.0251	-8.99973	-100.416	-146.903
Exemestane	Hamster_repeat1_Pro8	0.876238	1.08761	0.953223	-8.66422	-15.0621	-168.058	-15.9383	Hamster_repeat1_Def8	1.09755	0.996029	1.27582	5.39307	12.6171	140.777	9.53497	-14.0573	-27.6792	-308.835	-25.4732
Mefenamic acid	Hamster_repeat1_Pro1	0.996847	1.06721	1.13207	10.3966	10.5278	117.466	23.8884	Hamster_repeat1_Def1	1.21045	1.10905	1.11216	24.4576	21.7143	242.281	65.1106	-14.061	-11.1865	-124.816	-41.2222
Arbutin	Hamster_repeat1_Pro13	1.07829	0.989875	0.993617	-9.13441	-7.46536	-83.2962	-28.3967	Hamster_repeat1_Def13	1.07843	1.03807	1.03017	4.94179	3.55823	39.7016	27.4622	-14.0762	-11.0236	-122.998	-55.8589
Panthenol (D)	Hamster_repeat1_Pro1	1.0162	1.03181	1.00695	-2.66056	-1.89502	-21.144	-16.6876	Hamster_repeat1_Def1	1.02357	1.05821	1.09581	11.5384	8.56624	95.5795	50.9707	-14.199	-10.4613	-116.723	-67.6583
(-)-MK 801 hydrogen maleate	Hamster_repeat1_Pro12	0.989535	0.983244	1.017	-11.9762	-8.54763	-95.3718	-73.2396	Hamster_repeat1_Def12	1.03022	1.04035	1.02283	2.25095	1.60248	17.88	14.2076	-14.2272	-10.1501	-113.252	-87.4472
Neomycin sulfate	Hamster_repeat1_Pro2	0.93457	0.947208	0.944413	-27.8252	-19.8071	-221.002	-175.867	Hamster_repeat1_Def2	0.971684	0.90598	1.03026	-13.5561	-12.7392	-142.14	-33.5217	-14.2691	-7.06793	-78.8617	-142.345
Phenothiazine	Hamster_repeat1_Pro16	0.969932	0.992091	1.00403	-11.0871	-7.91013	-88.2587	-68.1042	Hamster_repeat1_Def16	1.12683	0.994149	1.03742	3.26022	3.30301	36.8539	7.48792	-14.3473	-11.2131	-125.113	-75.5921
Gallamine triethiodide	Hamster_repeat1_Pro2	0.933665	0.918592	0.938802	-31.5836	-22.4885	-250.919	-198.939	Hamster_repeat1_Def2	0.952916	0.970021	1.03581	-17.2055	-13.3494	-148.948	-62.2223	-14.3781	-9.13905	-101.971	-136.716
Fipexide hydrochloride	Hamster_repeat1_Pro4	1.0124	1.07648	0.986208	-3.56799	-2.82579	-31.5292	-12.0639	Hamster_repeat1_Def4	1.0434	1.05646	1.11264	10.9154	8.12823	90.6922	47.3938	-14.4834	-10.954	-122.221	-59.4577
Adenosine 5'-monophosphate monohydrate	Hamster_repeat1_Pro5	1.24689	1.19296	1.19236	57.7998	42.1514	470.312	287.647	Hamster_repeat1_Def5	1.24919	1.17525	1.25141	72.3398	55.9612	624.397	264.431	-14.54	-13.8098	-154.085	23.2159
Tropisetron HCl	Hamster_repeat1_Pro6	1.14406	0.915006	1.08335	6.06948	11.9144	132.937	10.9495	Hamster_repeat1_Def6	1.01397	1.11996	1.09639	20.6145	17.8748	199.442	56.958	-14.545	-5.96045	-66.5049	-46.0085
Carbidopa	Hamster_repeat1_Pro8	1.0678	1.13145	0.982173	9.35428	10.5257	117.442	19.9459	Hamster_repeat1_Def8	1.10415	1.07625	1.17634	23.9007	19.8511	221.492	71.642	-14.5464	-9.32541	-104.05	-51.6962
Modafinil	Hamster_repeat1_Pro6	1.0293	0.953714	1.15243	0.75508	1.21208	13.524	1.41168	Hamster_repeat1_Def6	1.06164	1.06778	1.09982	15.3428	10.9709	122.41	91.7792	-14.5877	-9.75884	-108.886	-90.3675
Bromperidol	Hamster_repeat1_Pro7	0.94813	1.00259	0.977658	-15.9349	-11.5034	-128.351	-86.3858	Hamster_repeat1_Def7	0.962169	0.991316	1.30564	-1.33412	-3.74477	-41.783	-2.32557	-14.6008	-7.75864	-86.5684	-84.0602
Quetiapine	Hamster_repeat1_Pro6	1.06998	1.05541	1.07102	16.1853	11.5225	128.565	102.166	Hamster_repeat1_Def6	1.11492	1.11232	1.07923	30.8985	22.0828	246.393	185.931	-14.7132	-10.5603	-117.828	-83.7658
Amyleine hydrochloride	Hamster_repeat1_Pro1	0.988796	1.08136	1.03178	2.5015	1.97913	22.0825	8.48396	Hamster_repeat1_Def1	1.07292	1.06733	1.08165	17.2169	12.2559	136.748	108.79	-14.7154	-10.2768	-114.665	-100.306
Lynestrenol	Hamster_repeat1_Pro2	1.0921	1.05494	1.19347	15.3164	16.4439	183.476	33.6531	Hamster_repeat1_Def2	1.05115	1.11953	1.13897	30.0462	23.7351	264.829	102.384	-14.7298	-7.29117	-81.3526	-68.7313
Oxacillin sodium	Hamster_repeat1_Pro9	1.0166	1.02489	1.09274	0.356007	0.272502	3.04049	1.3558	Hamster_repeat1_Def9	1.03844	1.06699	1.07072	15.0999	10.7752	120.227	92.5327	-14.7439	-10.5027	-117.186	-91.1769
Tazobactam	Hamster_repeat1_Pro9	1.02286	0.897215	0.98024	-11.0471	-10.6229	-118.527	-26.6434	Hamster_repeat1_Def9	1.03536	1.05889	0.984305	3.83629	2.87551	32.084	16.081	-14.8834	-13.4984	-150.611	-42.7244
Estrone	Hamster_repeat1_Pro12	0.938607	0.990461	0.961499	-21.5708	-15.5343	-173.327	-119.669	Hamster_repeat1_Def12	1.00583	1.00535	0.979624	-6.45842	-4.60315	-51.3605	-40.1705	-15.1124	-10.9311	-121.966	-79.4985
Trioxsalen	Hamster_repeat1_Pro9	0.953737	1.02602	0.994675	-9.75897	-7.24896	-80.8816	-42.9797	Hamster_repeat1_Def9	1.04105	0.991345	1.08562	5.36535	4.27468	47.6956	17.8266	-15.1243	-11.5236	-128.577	-60.8063
Bisacodyl	Hamster_repeat1_Pro6	1.05198	1.07587	1.06908	15.8633	11.2983	126.063	99.5626	Hamster_repeat1_Def6	1.11789	1.05487	1.12704	31.0249	23.399	261.079	126.121	-15.1616	-12.1008	-135.016	-26.5584
Flufenamic acid	Hamster_repeat1_Pro3	0.980918	0.949553	0.994734	-14.9141	-10.6946	-119.327	-86.4494	Hamster_repeat1_Def3	0.988823	1.04645	1.02469	0.307972	0.223242	2.49087	1.60943	-15.2221	-10.9178	-121.818	-88.0588
Carbarsone	Hamster_repeat1_Pro6	0.986316	1.02652	0.999971	-8.31266	-5.94369	-66.3178	-49.7549	Hamster_repeat1_Def6	0.924371	1.06385	1.08412	6.91339	9.2781	103.522	13.5956	-15.226	-15.2218	-169.84	-63.3505
Azaguanine-8	Hamster_repeat1_Pro1	0.743937	0.815268	0.80223	-73.5957	-55.1225	-615.039	-309.703	Hamster_repeat1_Def1	0.804599	0.834586	0.89895	-58.2836	-46.8568	-522.813	-188.871	-15.3121	-8.26568	-92.2258	-120.832
Dehydroisoandosterone 3-acetate	Hamster_repeat1_Pro12	1.02008	1.01045	1.03761	-1.303	-0.928347	-10.3582	-8.14296	Hamster_repeat1_Def12	1.0567	1.09636	1.06403	14.026	10.0349	111.966	83.3686	-15.329	-10.9632	-122.324	-91.5115
Prilocaine hydrochloride	Hamster_repeat1_Pro3	1.07933	1.02263	1.0276	1.29771	0.946633	10.5622	6.44473	Hamster_repeat1_Def3	1.07837	1.00095	1.07637	16.7716	13.0475	145.58	60.0837	-15.4739	-12.1009	-135.018	-53.639
Diflunisal	Hamster_repeat1_Pro1	0.97967	0.973119	1.02264	-15.2516	-11.0022	-122.759	-83.2391	Hamster_repeat1_Def1	1.07906	1.00759	1.02451	0.238714	0.178232	1.98866	1.02148	-15.4903	-11.1804	-124.748	-84.2606
Pentolinium bitartrate	Hamster_repeat1_Pro3	1.04608	0.981416	0.981666	-14.0478	-10.4841	-116.978	-60.2512	Hamster_repeat1_Def3	1.05266	1.03527	0.868571	1.53855	2.5108	28.0147	2.86608	-15.5864	-12.9949	-144.993	-63.1173
Lymecycline	Hamster_repeat1_Pro13	0.956626	0.958653	0.933768	-23.5224	-16.7591	-186.993	-146.978	Hamster_repeat1_Def13	0.999855	0.982424	1.05761	-7.89186	-5.95414	-66.4344	-32.0282	-15.6305	-10.805	-120.559	-114.95
Butylscopolammonium (n-) bromide	Hamster_repeat1_Pro9	0.9942	0.94352	0.937942	-27.4564	-20.0043	-223.201	-137.631	Hamster_repeat1_Def9	0.990518	0.975756	0.999788	-11.6587	-8.30334	-92.646	-73.2065	-15.7977	-11.7009	-130.555	-64.4247
Trimetazidine dihydrochloride	Hamster_repeat1_Pro7	1.05832	1.00973	0.98193	-4.65525	-3.49904	-39.0412	-19.2423	Hamster_repeat1_Def7	1.06545	0.985419	1.10295	11.1656	10.2072	113.889	28.549	-15.8208	-13.7062	-152.93	-47.7913
Rifampicin	Hamster_repeat1_Pro7	0.993187	1.04502	0.998441	-8.73173	-6.32087	-70.5263	-46.1698	Hamster_repeat1_Def7	0.982098	1.04519	1.04896	7.12047	5.32196	59.3808	30.2978	-15.8522	-11.6428	-129.907	-76.4676
Ibandronate sodium	Hamster_repeat1_Pro9	0.764325	0.833204	0.791286	-78.4524	-57.896	-645.986	-359.424	Hamster_repeat1_Def9	0.598847	0.767824	0.675867	-62.5875	-81.1838	-905.823	-124.645	-15.8648	23.2877	259.837	-234.779
Acemetacin	Hamster_repeat1_Pro4	1.08739	1.09373	1.03415	21.6243	15.8413	176.752	104.087	Hamster_repeat1_Def4	1.12243	1.14543	1.13093	37.5328	26.7287	298.231	235.929	-15.9085	-10.8874	-121.479	-131.842
Indomethacin	Hamster_repeat1_Pro4	1.01737	0.97927	1.00306	-7.24211	-5.17325	-57.7214	-43.8375	Hamster_repeat1_Def4	1.09261	0.966157	1.17542	8.67258	14.8026	165.163	16.0089	-15.9147	-19.9759	-222.885	-59.8464
Mephentermine hemisulfate	Hamster_repeat1_Pro10	0.960343	0.944021	0.970248	-22.2243	-15.832	-176.648	-139.127	Hamster_repeat1_Def10	0.994332	0.715407	0.933472	-6.17809	-14.8748	-165.968	-10.8943	-16.0462	-0.957203	-10.6802	-128.233
(+,-)-Synephrine	Hamster_repeat1_Pro14	1.09755	0.927437	1.00549	-3.26214	-4.26539	-47.5919	-6.47671	Hamster_repeat1_Def14	1.07833	1.01189	1.06184	12.8421	9.47288	105.695	59.0066	-16.1043	-13.7383	-153.287	-65.4834
Lidocaïne hydrochloride	Hamster_repeat1_Pro1	0.96415	0.997977	0.983777	-13.9967	-9.98438	-111.403	-86.1516	Hamster_repeat1_Def1	1.04754	0.985759	1.03013	2.15867	1.5769	17.5945	10.6071	-16.1554	-11.5613	-128.997	-96.7587
Lofepramine	Hamster_repeat1_Pro16	0.986424	0.9747	0.974238	-17.2093	-12.2504	-136.686	-108.758	Hamster_repeat1_Def16	1.1761	0.971049	1.01509	-1.05275	-1.85019	-20.6439	-1.93274	-16.1566	-10.4002	-116.042	-106.825
Oxolinic acid	Hamster_repeat1_Pro3	0.984388	0.956019	1.00869	-13.6359	-9.8266	-109.642	-75.1533	Hamster_repeat1_Def3	1.00974	1.03169	1.09431	2.52277	1.95906	21.8586	9.0952	-16.1587	-11.7857	-131.501	-84.2485
Stanozolol	Hamster_repeat1_Pro6	1.03537	0.999374	1.07713	3.82439	2.87837	32.116	15.7041	Hamster_repeat1_Def6	1.11439	1.10316	0.997868	20.0132	19.3444	215.839	48.0125	-16.1888	-16.466	-183.723	-32.3085
Benzthiazide	Hamster_repeat1_Pro11	1.02303	0.957076	0.985119	-13.1345	-9.63457	-107.5	-62.6382	Hamster_repeat1_Def11	1.03395	0.958134	1.05243	3.07482	2.51221	28.0304	9.56591	-16.2093	-12.1468	-135.53	-72.2041
Metoclopramide monohydrochloride	Hamster_repeat1_Pro3	0.988492	0.937849	0.999923	-11.992	-8.79458	-98.1272	-57.2792	Hamster_repeat1_Def3	1.05296	0.980558	1.03657	4.24197	3.17692	35.4471	17.8589	-16.234	-11.9715	-133.574	-75.1381
Catharanthine	Hamster_repeat1_Pro3	0.985276	1.01809	0.97394	-13.4023	-9.60783	-107.201	-77.9213	Hamster_repeat1_Def3	1.03323	1.04916	0.95468	2.83623	2.33083	26.0067	8.70392	-16.2385	-11.9387	-133.208	-86.6253
Etilefrine hydrochloride	Hamster_repeat1_Pro13	1.00696	0.86445	0.988404	-7.20147	-8.41663	-93.9101	-15.0341	Hamster_repeat1_Def13	1.05014	1.03471	1.08049	9.16083	6.57022	73.3085	52.9977	-16.3623	-14.9869	-167.219	-68.0318
Histamine dihydrochloride	Hamster_repeat1_Pro16	0.981445	1.01179	0.987633	-12.6542	-9.02271	-100.673	-78.3147	Hamster_repeat1_Def16	1.14935	1.0442	0.983331	3.7093	4.76906	53.2117	7.41289	-16.3635	-13.7918	-153.884	-85.7276
Nizatidine	Hamster_repeat1_Pro12	0.990188	1.01338	1.00526	-6.49347	-4.62438	-51.5974	-40.8057	Hamster_repeat1_Def12	1.05219	1.07437	1.02797	9.87347	7.08052	79.0022	57.1907	-16.3669	-11.7049	-130.6	-97.9964
Ioversol	Hamster_repeat1_Pro11	0.919418	0.927675	0.828885	-29.946	-25.7206	-286.982	-84.1018	Hamster_repeat1_Def11	1.0135	0.978846	0.914497	-13.5722	-11.1172	-124.043	-41.9688	-16.3738	-14.6033	-162.939	-42.133
Propofol	Hamster_repeat1_Pro12	0.965232	1.00747	1.04823	-5.30911	-4.05685	-45.265	-20.3617	Hamster_repeat1_Def12	1.05565	1.08247	1.03543	11.0726	7.9445	88.6422	63.7886	-16.3817	-12.0013	-133.907	-84.1502
Mephenytoin	Hamster_repeat1_Pro14	1.67642	0.966123	1.00957	-0.134556	-0.420121	-4.68757	-0.233136	Hamster_repeat1_Def14	1.07388	1.06459	1.13977	16.3421	12.4475	138.885	63.5311	-16.4767	-12.8676	-143.572	-63.7642
Ribostamycin sulfate salt	Hamster_repeat1_Pro10	1.04171	1.08901	1.03273	6.14049	4.46427	49.8109	31.3103	Hamster_repeat1_Def10	1.09167	1.0586	1.08856	22.6326	16.1563	180.267	138.09	-16.4921	-11.6921	-130.456	-106.779
Letrozole	Hamster_repeat1_Pro13	1.00355	1.04671	1.02461	0.282376	0.202122	2.25521	1.66947	Hamster_repeat1_Def13	1.08069	1.01532	1.11854	16.8167	14.0482	156.745	49.7988	-16.5343	-13.8461	-154.49	-48.1294
Fluorometholone	Hamster_repeat1_Pro9	0.781738	0.83756	0.754747	-78.3171	-60.1285	-670.895	-294.659	Hamster_repeat1_Def9	0.844211	0.89434	0.843993	-61.7677	-44.7639	-499.461	-323.423	-16.5494	-15.3646	-171.434	28.7645
Clopamide	Hamster_repeat1_Pro5	1.17698	1.34683	1.13576	17.3707	31.8646	355.535	31.6583	Hamster_repeat1_Def5	1.15813	1.15263	1.04997	34.1163	31.5411	351.925	86.0071	-16.7456	0.323519	3.60973	-54.3487
Yohimbine hydrochloride	Hamster_repeat1_Pro8	0.967268	1.05287	0.947204	-15.9595	-13.9128	-155.235	-43.7089	Hamster_repeat1_Def8	1.2053	1.01264	1.0304	0.816964	1.41212	15.756	1.50445	-16.7765	-15.3249	-170.991	-45.2133
Ranitidine hydrochloride	Hamster_repeat1_Pro3	0.991411	0.974553	1.01149	-11.3165	-8.0795	-90.1486	-68.925	Hamster_repeat1_Def3	0.867339	1.09417	1.08635	5.47972	11.7319	130.901	9.7778	-16.7962	-19.8114	-221.05	-78.7028
Dantrolene sodium salt	Hamster_repeat1_Pro4	1.03624	0.994789	0.99694	-9.33931	-6.69862	-74.7411	-53.9968	Hamster_repeat1_Def4	1.1118	1.0639	0.950783	7.45904	9.40973	104.991	15.0227	-16.7983	-16.1083	-179.732	-69.0195
Iopamidol	Hamster_repeat1_Pro11	0.910544	0.876428	0.756504	-28.2666	-34.7444	-387.667	-57.5779	Hamster_repeat1_Def11	0.950501	0.859742	1.04499	-11.4668	-16.652	-185.798	-21.9899	-16.7998	-18.0925	-201.87	-35.588
(R)-Duloxetine hydrochloride	Hamster_repeat1_Pro16	0.883733	0.896917	0.866624	-49.0256	-34.9448	-389.903	-304.668	Hamster_repeat1_Def16	0.851215	0.965878	0.908241	-32.1236	-28.4059	-316.944	-86.0353	-16.902	-6.53888	-72.9588	-218.633
Hydroflumethiazide	Hamster_repeat1_Pro1	1.01687	0.938638	0.943196	-25.7591	-20.007	-223.232	-92.8069	Hamster_repeat1_Def1	0.997762	1.00417	0.937385	-8.69902	-6.47954	-72.2966	-37.7137	-17.0601	-13.5275	-150.936	-55.0933
Nimesulide	Hamster_repeat1_Pro3	1.02712	1.07196	1.01726	1.14234	0.828182	9.24059	5.9623	Hamster_repeat1_Def3	1.01192	1.08175	1.09761	18.2735	14.3738	160.378	63.1014	-17.1311	-13.5456	-151.138	-57.1391
Mevalonic-D, L acid lactone	Hamster_repeat1_Pro10	1.13676	1.07127	1.06879	15.7179	11.8072	131.741	65.1606	Hamster_repeat1_Def10	1.06602	1.16322	1.13244	32.9869	26.8775	299.89	103.304	-17.269	-15.0703	-168.15	-38.1433
Torsemide	Hamster_repeat1_Pro13	1.06903	1.06009	1.10001	15.7736	11.2836	125.899	93.9113	Hamster_repeat1_Def13	1.12337	1.10405	1.11818	33.0736	23.5481	262.742	208.476	-17.3001	-12.2645	-136.843	-114.564
Pivampicillin	Hamster_repeat1_Pro13	1.03192	0.997536	0.991647	-9.14983	-6.55053	-73.0887	-53.9882	Hamster_repeat1_Def13	1.0676	0.934978	1.06265	8.22042	9.28707	103.622	17.4869	-17.3703	-15.8376	-176.711	-71.475
Gentamicine sulfate	Hamster_repeat1_Pro2	0.902922	0.905689	0.863884	-42.0289	-30.1468	-336.369	-242.861	Hamster_repeat1_Def2	0.993415	0.952251	0.936342	-24.5792	-17.8327	-198.971	-127.488	-17.4497	-12.3141	-137.397	-115.373
Candesartan	Hamster_repeat1_Pro15	0.947265	0.941438	1.08535	-14.5398	-18.0172	-201.03	-29.5101	Hamster_repeat1_Def15	1.03247	1.03346	1.01573	3.03948	2.16407	24.146	19.1599	-17.5793	-20.1812	-225.176	-48.67
Ethoxzolamide	Hamster_repeat1_Pro16	1.04466	1.02776	1.08425	7.17387	5.19888	58.0075	37.5703	Hamster_repeat1_Def16	1.11896	1.05183	1.09776	24.9979	18.4195	205.519	115.662	-17.824	-13.2206	-147.512	-78.0919
Doxepin hydrochloride	Hamster_repeat1_Pro4	0.988952	0.971146	0.974701	-17.2062	-12.2499	-136.681	-108.534	Hamster_repeat1_Def4	1.02855	0.952354	1.14646	0.679779	1.05709	11.7947	1.28031	-17.886	-13.307	-148.476	-109.814
Trazodone hydrochloride	Hamster_repeat1_Pro4	1.08914	0.995363	1.03289	2.82639	2.25252	25.1329	9.38273	Hamster_repeat1_Def4	1.12206	1.03058	1.17916	20.8737	23.5017	262.225	44.4927	-18.0473	-21.2492	-237.092	-35.11
Adamantamine fumarate	Hamster_repeat1_Pro6	0.916568	0.890792	0.84748	-44.8387	-33.1171	-369.51	-204.363	Hamster_repeat1_Def6	0.917761	0.927384	0.811711	-26.776	-25.8497	-288.423	-64.3164	-18.0626	-7.2674	-81.0873	-140.047
Kanamycin A sulfate	Hamster_repeat1_Pro5	0.831074	0.875688	0.942214	-41.9133	-36.4586	-406.793	-115.199	Hamster_repeat1_Def5	1.0247	0.926665	0.94368	-23.6402	-19.7825	-220.727	-69.7567	-18.2731	-16.6761	-186.066	-45.4425
L(-)-vesamicol hydrochloride	Hamster_repeat1_Pro12	1.103	0.981793	1.02718	0.890415	0.826596	9.22289	2.23355	Hamster_repeat1_Def12	1.05716	1.07858	1.07898	19.1881	13.6668	152.49	120.377	-18.2977	-12.8402	-143.267	-118.143
Sulfamethazine sodium salt	Hamster_repeat1_Pro10	1.0224	1.06971	1.02701	1.1115	0.800594	8.93277	6.15581	Hamster_repeat1_Def10	1.07979	1.06341	1.09258	19.6024	13.9696	155.869	122.117	-18.4909	-13.169	-146.936	-115.961
Valacyclovir hydrochloride	Hamster_repeat1_Pro6	0.922211	1.04352	1.15736	2.04342	3.97065	44.3033	3.69166	Hamster_repeat1_Def6	1.11178	1.13774	1.00723	20.5883	21.2843	237.484	46.5128	-18.5449	-17.3137	-193.181	-42.8212
Methylatropine nitrate	Hamster_repeat1_Pro12	1.0816	1.00976	1.0469	7.75265	5.75055	64.1628	34.4262	Hamster_repeat1_Def12	1.1328	1.09936	1.09511	26.3567	18.8488	210.309	157.436	-18.604	-13.0982	-146.146	-123.009
Azelastine HCl	Hamster_repeat1_Pro8	0.919772	0.941943	0.976421	-28.1861	-20.4046	-227.668	-148.99	Hamster_repeat1_Def8	0.997292	0.893814	0.98945	-9.51354	-8.44085	-94.1803	-25.3517	-18.6726	-11.9637	-133.488	-123.638
Tramadol hydrochloride	Hamster_repeat1_Pro9	1.08498	0.995986	1.00033	-7.08911	-5.803	-64.7481	-21.9554	Hamster_repeat1_Def9	1.07584	1.05755	1.02181	11.6493	8.41341	93.8742	62.893	-18.7384	-14.2164	-158.622	-84.8484
Hemicholinium bromide	Hamster_repeat1_Pro5	0.998005	0.9141	0.926571	-30.7368	-24.1175	-269.095	-106.986	Hamster_repeat1_Def5	1.0465	0.974111	0.987602	-11.9894	-9.00356	-100.459	-49.7804	-18.7474	-15.1139	-168.637	-57.2059
(S)-(-)-Cycloserine	Hamster_repeat1_Pro14	1.01907	1.08568	1.00451	-1.51982	-1.17513	-13.1118	-5.56569	Hamster_repeat1_Def14	1.09015	1.12194	1.00212	17.2843	16.2219	180.998	42.8038	-18.8041	-17.397	-194.11	-48.3695
Nifurtimox	Hamster_repeat1_Pro13	0.994174	0.934122	0.994931	-9.98791	-7.37625	-82.3019	-45.5476	Hamster_repeat1_Def13	1.09272	0.947975	1.06702	8.83203	10.2837	114.742	18.4748	-18.8199	-17.6599	-197.044	-64.0224
Propoxycaine hydrochloride	Hamster_repeat1_Pro14	1.06223	1.11471	1.00863	11.2567	9.4846	105.826	32.762	Hamster_repeat1_Def14	1.08436	1.11628	1.10981	30.0825	21.4578	239.419	185.288	-18.8258	-11.9732	-133.593	-152.526
Cortisone	Hamster_repeat1_Pro4	0.975758	0.999885	1.01632	-8.34283	-5.96505	-66.5562	-49.9557	Hamster_repeat1_Def4	1.05803	1.0233	1.11771	10.5908	8.4803	94.6205	34.6967	-18.9336	-14.4453	-161.177	-84.6524
Bromhexine hydrochloride	Hamster_repeat1_Pro15	0.958564	0.98586	0.903615	-21.1567	-16.2067	-180.829	-80.3184	Hamster_repeat1_Def15	1.01343	1.0312	0.88783	-2.08513	-2.46125	-27.4619	-4.33073	-19.0715	-13.7454	-153.367	-75.9877
Gabapentin	Hamster_repeat1_Pro11	1.02361	0.961864	0.907441	-17.0398	-15.2118	-169.728	-45.0009	Hamster_repeat1_Def11	1.02962	1.0337	1.01652	2.03933	1.45185	16.1993	12.8697	-19.0791	-16.6636	-185.928	-57.8706
Metformin hydrochloride	Hamster_repeat1_Pro1	0.799419	0.944419	0.947571	-14.2686	-18.5195	-206.635	-28.4097	Hamster_repeat1_Def1	0.976825	1.03885	1.0596	4.84064	3.73745	41.7013	17.8216	-19.1093	-22.2569	-248.336	-46.2313
Allantoin	Hamster_repeat1_Pro1	0.83226	1.03895	0.893992	-16.1671	-27.8242	-310.453	-29.796	Hamster_repeat1_Def1	1.02476	1.0323	1.05429	2.97606	2.12141	23.67	18.4817	-19.1431	-29.9456	-334.123	-48.2777
Chlortetracycline hydrochloride	Hamster_repeat1_Pro2	1.05318	1.03833	1.11742	9.51852	7.29857	81.4351	35.995	Hamster_repeat1_Def2	1.10873	1.05805	1.12312	28.7197	21.1505	235.991	133.351	-19.2012	-13.8519	-154.556	-97.3557
Imidurea	Hamster_repeat1_Pro14	0.967743	1.01443	1.09103	-2.43559	-2.29098	-25.562	-6.01633	Hamster_repeat1_Def14	1.08182	1.07472	1.01114	16.8259	12.6644	141.306	69.0756	-19.2615	-14.9554	-166.868	-75.0919
Methacholine chloride	Hamster_repeat1_Pro10	1.07597	1.11663	1.14745	31.1635	23.1085	257.837	138.636	Hamster_repeat1_Def10	1.17575	1.1757	1.10992	50.4523	37.7895	421.643	212.277	-19.2889	-14.681	-163.806	-73.6419
Cephalexin monohydrate	Hamster_repeat1_Pro5	1.22013	1.16158	1.27202	56.0212	48.3582	539.566	155.969	Hamster_repeat1_Def5	1.22879	1.24138	1.27888	75.3267	54.2538	605.346	417.368	-19.3055	-5.89555	-65.7807	-261.399
Clopidogrel	Hamster_repeat1_Pro16	0.970982	1.07306	0.998896	-7.3172	-6.14685	-68.5846	-21.4233	Hamster_repeat1_Def16	1.07483	0.982788	1.06439	12.2359	10.038	112.001	37.7016	-19.5531	-16.1849	-180.586	-59.1249
Pergolide mesylate	Hamster_repeat1_Pro4	1.08393	1.04173	1.00824	5.95759	4.46095	49.7739	25.1065	Hamster_repeat1_Def4	1.02385	1.10644	1.10669	25.5637	20.4708	228.407	83.7334	-19.6061	-16.0099	-178.633	-58.6269
Disopyramide	Hamster_repeat1_Pro4	0.930771	1.01445	0.979394	-14.3883	-11.0312	-123.083	-54.4378	Hamster_repeat1_Def4	1.05608	1.00439	1.18001	5.26294	7.39699	82.5333	10.1921	-19.6512	-18.4282	-205.616	-64.63
Sulfisoxazole	Hamster_repeat1_Pro5	1.07085	1.24747	1.05381	5.75277	10.0296	111.907	10.5769	Hamster_repeat1_Def5	1.13834	1.10269	1.05352	25.4625	19.5948	218.633	94.9264	-19.7097	-9.56526	-106.726	-84.3495
Methocarbamol	Hamster_repeat1_Pro3	0.949947	1.02956	0.980897	-14.0741	-10.6655	-119.002	-55.9575	Hamster_repeat1_Def3	0.98756	1.04098	1.06159	5.70009	4.27423	47.6905	23.8449	-19.7742	-14.9397	-166.692	-79.8024
Oxantel pamoate	Hamster_repeat1_Pro5	1.02278	0.863381	0.970515	-10.158	-12.5505	-140.034	-20.6435	Hamster_repeat1_Def5	1.09729	0.951812	1.15103	9.62556	15.9845	178.35	17.8653	-19.7836	-28.5349	-318.384	-38.5089
Idoxuridine	Hamster_repeat1_Pro1	0.417583	0.396838	0.393887	-219.6	-156.425	-1745.34	-1376.07	Hamster_repeat1_Def1	0.434878	0.35512	0.411412	-199.809	-152.195	-1698.14	-776.684	-19.7909	-4.23063	-47.204	-599.382
Cefmetazole sodium salt	Hamster_repeat1_Pro9	0.962637	0.929049	0.986436	-21.0454	-15.2455	-170.105	-110.593	Hamster_repeat1_Def9	1.00574	1.02103	1.03724	-0.96918	-0.690967	-7.70959	-6.00675	-20.0762	-14.5545	-162.395	-104.586
Baclofen (R,S)	Hamster_repeat1_Pro2	0.875541	0.832223	0.984495	-29.6633	-35.172	-392.438	-61.4692	Hamster_repeat1_Def2	0.973915	0.981103	0.837651	-9.58089	-11.763	-131.248	-19.526	-20.0824	-23.409	-261.19	-41.9432
Tizanidine HCl	Hamster_repeat1_Pro8	0.958446	1.00356	0.958517	-22.6013	-16.2776	-181.62	-125.299	Hamster_repeat1_Def8	1.03036	1.01691	0.974437	-2.36633	-1.71569	-19.1432	-12.3418	-20.235	-14.5619	-162.477	-112.957
Azacytidine-5	Hamster_repeat1_Pro11	0.743426	0.718611	0.745706	-98.1417	-69.95	-780.48	-610.336	Hamster_repeat1_Def11	0.764694	0.799238	0.813811	-77.8583	-55.9976	-624.804	-437.496	-20.2834	-13.9524	-155.676	-172.841
Anastrozole	Hamster_repeat1_Pro15	0.94553	1.00091	0.954282	-23.8609	-17.3257	-193.315	-122.918	Hamster_repeat1_Def15	0.992024	1.02281	1.01359	-3.57181	-2.54654	-28.4134	-22.1317	-20.2891	-14.7792	-164.901	-100.787
Fomepizole	Hamster_repeat1_Pro8	1.04876	1.08683	1.08426	21.076	15.0814	168.274	125.034	Hamster_repeat1_Def8	1.19382	1.10897	1.1523	41.518	31.9166	356.116	155.421	-20.442	-16.8352	-187.842	-30.387
Amisulpride	Hamster_repeat1_Pro8	0.99269	0.970927	0.959317	-18.4914	-13.1903	-147.174	-113.848	Hamster_repeat1_Def8	1.02993	1.0984	1.01643	1.96021	1.52287	16.9917	7.05623	-20.4516	-14.7132	-164.165	-120.904
Amethopterin (R,S)	Hamster_repeat1_Pro5	0.249002	0.23927	0.237389	-274.987	-195.745	-2184.06	-1738.29	Hamster_repeat1_Def5	0.262791	0.294142	0.303779	-254.304	-182.001	-2030.71	-1506.06	-20.6834	-13.7443	-153.355	-232.226
Pantoprazole sodium	Hamster_repeat1_Pro16	0.924148	1.00852	0.959549	-20.7677	-15.9587	-178.062	-77.8629	Hamster_repeat1_Def16	1.0181	1.57687	0.919389	-0.0679977	-0.211481	-2.35964	-0.117839	-20.6997	-15.7472	-175.702	-77.7451
Deoxycorticosterone	Hamster_repeat1_Pro12	0.918621	0.945851	0.875092	-35.3352	-26.1831	-292.143	-157.87	Hamster_repeat1_Def12	0.898844	0.977412	0.978761	-14.6054	-11.5033	-128.35	-50.2304	-20.7298	-14.6798	-163.792	-107.64
Fenoldopam	Hamster_repeat1_Pro16	0.975144	0.929589	1.00986	-15.9494	-12.0952	-134.954	-63.2084	Hamster_repeat1_Def16	1.09108	0.999396	1.03915	4.82335	3.80554	42.4611	16.498	-20.7727	-15.9007	-177.416	-79.7064
Ramipril	Hamster_repeat1_Pro14	1.12936	0.994172	1.01329	-2.30055	-2.52304	-28.1513	-4.98361	Hamster_repeat1_Def14	1.07408	1.07753	1.12564	18.4901	13.394	149.446	97.1891	-20.7906	-15.9171	-177.598	-102.173
Mesalamine	Hamster_repeat1_Pro14	1.03632	1.06928	0.982626	4.00563	3.10734	34.6707	14.4951	Hamster_repeat1_Def14	1.0546	1.09599	1.10844	24.8788	17.9956	200.789	132.465	-20.8732	-14.8883	-166.119	-117.97
Althiazide	Hamster_repeat1_Pro10	0.912122	0.934431	0.897767	-39.0218	-27.8596	-310.848	-237.702	Hamster_repeat1_Def10	1.00363	0.95781	0.887047	-18.0076	-16.1967	-180.718	-47.0552	-21.0141	-11.6629	-130.13	-190.647
Phenylbutazone	Hamster_repeat1_Pro13	1.01803	0.997932	1.00614	-6.18906	-4.40659	-49.1674	-39.0064	Hamster_repeat1_Def13	1.07483	1.01547	1.12201	14.8883	12.5906	140.482	43.0241	-21.0774	-16.9972	-189.65	-82.0305
Pronethalol hydrochloride	Hamster_repeat1_Pro13	0.947994	1.01466	0.953472	-23.4782	-17.5011	-195.271	-101.363	Hamster_repeat1_Def13	0.882736	1.39065	0.855142	-2.32472	-7.1622	-79.9136	-4.03066	-21.1534	-10.3389	-115.358	-97.3321
Vinpocetine	Hamster_repeat1_Pro4	0.964273	1.04487	0.97719	-14.9654	-11.5723	-129.12	-54.7871	Hamster_repeat1_Def4	1.06432	1.05867	1.22297	6.26968	9.18411	102.473	11.9938	-21.235	-20.7564	-231.593	-66.7809
Norethindrone	Hamster_repeat1_Pro4	0.914637	0.992375	0.946423	-25.5434	-19.2428	-214.705	-104.413	Hamster_repeat1_Def4	1.00365	1.07682	0.92502	-4.21027	-4.80853	-53.6521	-8.9006	-21.3331	-14.4343	-161.053	-95.5127
Papaverine hydrochloride	Hamster_repeat1_Pro8	0.821576	0.798776	0.758685	-76.7521	-56.064	-625.545	-377.288	Hamster_repeat1_Def8	0.765644	0.625048	0.573071	-55.3374	-88.0802	-982.771	-103.656	-21.4147	32.0162	357.226	-273.632
(S)-propranolol hydrochloride	Hamster_repeat1_Pro14	0.974222	1.00557	1.01113	-6.36112	-4.54623	-50.7254	-38.2774	Hamster_repeat1_Def14	1.06968	1.0671	1.03445	15.1187	10.8029	120.536	91.1978	-21.4799	-15.3492	-171.261	-129.475
Phenelzine sulfate	Hamster_repeat1_Pro3	0.992003	1.06099	0.991698	-10.4444	-7.90498	-88.2013	-41.7618	Hamster_repeat1_Def3	1.06364	1.09881	0.987532	11.1399	9.79818	109.325	30.0804	-21.5842	-17.7032	-197.526	-71.8422
Cloxacillin sodium salt	Hamster_repeat1_Pro3	1.00918	0.980687	0.970289	-15.0444	-10.7542	-119.992	-90.3224	Hamster_repeat1_Def3	1.04469	1.0469	0.966247	6.56635	5.17924	57.7883	22.4802	-21.6107	-15.9334	-177.78	-112.803
Mecamylamine hydrochloride	Hamster_repeat1_Pro14	0.845897	0.862487	0.947438	-46.4672	-39.7611	-443.642	-131.374	Hamster_repeat1_Def14	0.976629	0.944636	0.885763	-24.8543	-19.6279	-219.002	-84.7703	-21.6129	-20.1333	-224.641	-46.6039
Decamethonium bromide	Hamster_repeat1_Pro13	0.910054	1.03883	0.890052	-21.878	-26.8282	-299.34	-44.6123	Hamster_repeat1_Def13	1.01145	0.952701	1.57298	-0.157818	-0.490067	-5.46802	-0.273517	-21.7201	-26.3381	-293.872	-44.3388
Chlorphensin carbamate	Hamster_repeat1_Pro3	0.993188	0.84488	0.950186	-15.2811	-17.5524	-195.844	-32.2017	Hamster_repeat1_Def3	1.04769	0.979202	1.09774	6.45245	5.8596	65.3796	16.642	-21.7336	-23.412	-261.224	-48.8437
Sulfamethoxazole	Hamster_repeat1_Pro3	0.955194	1.01646	0.956413	-22.7056	-16.7777	-187.201	-103.187	Hamster_repeat1_Def3	1.05087	1.021	0.99514	-0.963733	-0.696641	-7.7729	-5.16156	-21.7419	-16.0811	-179.428	-98.0255
Tridihexethyl chloride	Hamster_repeat1_Pro14	0.894643	0.954247	0.867269	-41.0951	-32.05	-357.604	-145.956	Hamster_repeat1_Def14	1.02643	0.923893	0.867787	-19.316	-23.5825	-263.126	-39.4678	-21.779	-8.46752	-94.4779	-106.489
Racecadotril	Hamster_repeat1_Pro8	0.929207	0.975793	1.00168	-16.0489	-11.9472	-133.304	-69.805	Hamster_repeat1_Def8	1.04037	1.06525	1.02915	5.79104	4.13452	46.1317	35.2753	-21.84	-16.0818	-179.435	-105.08
Pralidoxime chloride	Hamster_repeat1_Pro12	0.974373	0.964674	1.03072	-16.6068	-12.3041	-137.285	-74.2439	Hamster_repeat1_Def12	1.03911	1.05615	0.999724	5.26804	3.81721	42.5912	27.6217	-21.8748	-16.1213	-179.877	-101.866
Piribedil hydrochloride	Hamster_repeat1_Pro13	0.98872	0.983184	0.977403	-14.2359	-10.1334	-113.066	-90.0044	Hamster_repeat1_Def13	1.05316	1.00063	1.12411	7.65965	7.17917	80.1029	18.9981	-21.8955	-17.3126	-193.169	-109.003
Dextromethorphan hydrobromide monohydrate	Hamster_repeat1_Pro5	1.13482	1.04761	1.20272	22.482	26.3825	294.367	46.8351	Hamster_repeat1_Def5	1.13564	1.21523	1.16021	44.5771	33.9062	378.315	174.341	-22.0951	-7.52373	-83.9474	-127.506
Hydrochlorothiazide	Hamster_repeat1_Pro1	0.79503	0.968324	0.891367	-22.9151	-30.6903	-342.433	-45.0966	Hamster_repeat1_Def1	1.03884	1.02167	1.01247	-0.745644	-0.531195	-5.9269	-4.66579	-22.1694	-30.1591	-336.506	-40.4308
Crotamiton	Hamster_repeat1_Pro12	0.93654	0.874909	0.804211	-36.4523	-36.1875	-403.769	-85.2316	Hamster_repeat1_Def12	0.972165	0.887031	0.739916	-14.1942	-27.5545	-307.445	-25.6469	-22.2581	-8.63296	-96.3239	-59.5848
Tolfenamic acid	Hamster_repeat1_Pro3	1.0578	0.891099	0.935927	-15.3546	-20.3998	-227.615	-30.3053	Hamster_repeat1_Def3	1.05201	1.01969	1.04356	6.91236	4.9303	55.0107	42.6047	-22.267	-25.3301	-282.625	-72.9099
Sildenafil	Hamster_repeat1_Pro15	0.997127	1.08486	0.946766	-6.1612	-6.44295	-71.8884	-13.7969	Hamster_repeat1_Def15	1.03824	1.07277	1.1166	16.149	12.1785	135.884	65.6778	-22.3102	-18.6214	-207.772	-79.4747
Hyoscyamine (L)	Hamster_repeat1_Pro3	0.96666	0.820809	0.953838	-13.4526	-16.5004	-184.106	-27.4287	Hamster_repeat1_Def3	1.07636	0.943771	1.10979	8.94156	12.1435	135.493	17.5115	-22.3941	-28.6439	-319.599	-44.9402
Dehydrocholic acid	Hamster_repeat1_Pro2	1.20321	1.14391	1.10992	37.341	29.7631	332.087	123.915	Hamster_repeat1_Def2	1.15406	1.23594	1.26197	59.7441	52.2018	582.451	163.019	-22.4031	-22.4387	-250.364	-39.1034
Carbachol	Hamster_repeat1_Pro11	1.00067	0.915555	0.943783	-25.6795	-19.8664	-221.663	-93.8501	Hamster_repeat1_Def11	0.982635	1.10458	1.01097	-3.25699	-3.12866	-34.9086	-7.86362	-22.4225	-16.7377	-186.755	-85.9865
Pyrimethamine	Hamster_repeat1_Pro1	0.346233	0.366709	0.362025	-231.886	-165.114	-1842.29	-1460.08	Hamster_repeat1_Def1	0.428128	0.416624	0.42628	-209.438	-149.085	-1663.44	-1323.95	-22.4478	-16.0295	-178.852	-136.127
Clonixin Lysinate	Hamster_repeat1_Pro14	0.877666	1.0098	0.926636	-23.5736	-23.5939	-263.253	-54.7163	Hamster_repeat1_Def14	0.985834	1.0889	1.02032	-1.02528	-0.85866	-9.58066	-3.02042	-22.5483	-22.7352	-253.672	-51.6959
Moroxidine hydrochloride	Hamster_repeat1_Pro2	0.878289	0.918141	0.937636	-36.2171	-26.3314	-293.798	-184.624	Hamster_repeat1_Def2	0.878613	1.00183	0.970171	-13.582	-13.0769	-145.907	-32.7142	-22.6351	-13.2546	-147.89	-151.91
Streptozotocin	Hamster_repeat1_Pro10	1.15177	1.01516	1.03992	3.55093	3.87312	43.215	7.71959	Hamster_repeat1_Def10	1.09902	1.08635	1.1266	26.2381	18.763	209.351	156.824	-22.6871	-14.8899	-166.136	-149.104
Sertraline	Hamster_repeat1_Pro13	0.70309	0.66482	0.735259	-107.952	-79.8464	-890.901	-487.635	Hamster_repeat1_Def13	0.645444	0.508326	0.626824	-85.1435	-95.0589	-1060.64	-182.402	-22.8084	15.2125	169.736	-305.234
Indinavir sulfate	Hamster_repeat1_Pro16	1.00416	1.00841	1.01389	-5.39464	-3.83999	-42.8454	-34.1122	Hamster_repeat1_Def16	1.17758	1.01974	1.11219	17.4295	20.925	233.475	35.8967	-22.8241	-24.765	-276.32	-70.0089
Ethoxyquin	Hamster_repeat1_Pro10	0.848986	0.820729	0.799599	-70.4597	-50.6405	-565.031	-398.774	Hamster_repeat1_Def10	0.888041	0.867058	0.892627	-47.5419	-33.8708	-377.92	-297.251	-22.9178	-16.7697	-187.11	-101.523
Carisoprodol	Hamster_repeat1_Pro6	0.955329	0.983924	1.03714	-12.9648	-9.90787	-110.549	-49.7012	Hamster_repeat1_Def6	1.17227	1.09294	0.980014	10.0999	15.4676	172.582	19.0943	-23.0648	-25.3754	-283.131	-68.7954
Canrenoic acid potassium salt	Hamster_repeat1_Pro2	1.02408	1.02532	1.12686	0.414136	0.373639	4.16894	1.07757	Hamster_repeat1_Def2	1.1039	1.02403	1.12425	23.4798	19.7692	220.578	68.4344	-23.0657	-19.3956	-216.409	-67.3568
Bromopride	Hamster_repeat1_Pro9	0.887999	0.940906	1.01584	-20.9161	-20.2062	-225.454	-50.2062	Hamster_repeat1_Def9	1.03135	0.950522	1.05366	2.18052	1.86161	20.7713	6.1902	-23.0966	-22.0678	-246.226	-56.3964
Acyclovir	Hamster_repeat1_Pro2	0.911942	0.930073	0.972325	-32.0565	-23.355	-260.588	-160.736	Hamster_repeat1_Def2	1.0326	0.998172	0.985668	-8.89816	-6.39068	-71.3052	-50.732	-23.1584	-16.9644	-189.283	-110.004
Metronidazole	Hamster_repeat1_Pro2	0.911424	0.847659	0.920254	-36.9826	-27.942	-311.767	-149.08	Hamster_repeat1_Def2	0.942562	0.815849	0.984503	-13.8189	-18.767	-209.396	-27.0638	-23.1637	-9.17496	-102.371	-122.017
Enalaprilat dihydrate	Hamster_repeat1_Pro16	1.02361	1.00276	1.01176	-4.21888	-3.00395	-33.5171	-26.5759	Hamster_repeat1_Def16	1.07881	1.03401	1.0855	18.969	13.7152	153.03	101.376	-23.1879	-16.7191	-186.547	-127.952
Fluticasone propionate	Hamster_repeat1_Pro13	0.919196	0.931892	0.945467	-32.1894	-22.9303	-255.849	-201.575	Hamster_repeat1_Def13	0.935096	0.738508	0.95456	-8.92303	-17.6554	-196.994	-16.0798	-23.2664	-5.27486	-58.8552	-185.495
Dyclonine hydrochloride	Hamster_repeat1_Pro4	0.977387	0.966241	0.942914	-20.1227	-14.3589	-160.212	-123.371	Hamster_repeat1_Def4	1.04437	0.987364	1.16679	3.27249	4.69075	52.3379	6.2996	-23.3952	-19.0497	-212.55	-129.67
Pindolol	Hamster_repeat1_Pro2	0.918795	0.968852	0.867528	-31.564	-25.9607	-289.661	-96.6835	Hamster_repeat1_Def2	1.04482	0.991446	0.912456	-7.8748	-7.8587	-87.6848	-18.3255	-23.6892	-18.102	-201.977	-78.3581
Aminohippuric acid	Hamster_repeat1_Pro12	1.01863	1.04048	1.07195	5.76529	4.1582	46.3959	31.5212	Hamster_repeat1_Def12	1.14519	1.11291	1.06797	29.4691	22.1643	247.302	121.418	-23.7038	-18.0061	-200.906	-89.8963
Cetirizine dihydrochloride	Hamster_repeat1_Pro7	1.02849	1.0087	0.972963	-5.20249	-3.76275	-41.9835	-27.7249	Hamster_repeat1_Def7	1.12299	1.08321	1.03058	18.6126	14.7299	164.352	63.0727	-23.8151	-18.4927	-206.336	-90.7975
Cefprozil	Hamster_repeat1_Pro16	0.897814	0.923369	1.03098	-22.9058	-24.226	-270.306	-50.8652	Hamster_repeat1_Def16	1.03764	1.09448	0.837862	1.11215	2.48894	27.7708	1.97492	-24.0179	-26.7149	-298.077	-52.8401
Irbesartan	Hamster_repeat1_Pro16	1.04967	0.999962	0.991476	-8.14105	-5.93928	-66.2686	-40.3959	Hamster_repeat1_Def16	1.02496	1.06979	1.0713	15.9147	11.4681	127.957	87.7662	-24.0558	-17.4074	-194.226	-128.162
Flumethasone pivalate	Hamster_repeat1_Pro16	0.983157	0.980574	1.00868	-14.2233	-10.1394	-113.133	-88.2478	Hamster_repeat1_Def16	1.1592	1.0006	1.07389	9.86501	11.8557	132.282	20.3073	-24.0883	-21.9951	-245.414	-108.555
Etofenamate	Hamster_repeat1_Pro8	0.980339	1.03612	0.947661	-13.7996	-10.7831	-120.314	-48.6934	Hamster_repeat1_Def8	1.09152	1.03734	1.05383	10.3604	7.48719	83.5398	55.6159	-24.16	-18.2703	-203.854	-104.309
Alosetron hydrochloride	Hamster_repeat1_Pro16	1.08464	1.04242	1.00814	6.17523	4.63314	51.6952	25.7577	Hamster_repeat1_Def16	1.06937	1.11177	1.12204	30.3359	21.9298	244.686	162.386	-24.1607	-17.2967	-192.991	-136.629
Aniracetam	Hamster_repeat1_Pro8	1.01912	1.02668	1.12003	0.811562	0.708204	7.90192	2.21899	Hamster_repeat1_Def8	1.06146	1.10424	1.15558	25.0279	19.9333	222.409	83.2394	-24.2163	-19.2251	-214.507	-81.0204
Ipsapirone	Hamster_repeat1_Pro8	1.00385	0.972644	1.03565	-6.81054	-4.96963	-55.4496	-33.741	Hamster_repeat1_Def8	1.15702	1.10584	1.00933	17.4139	19.62	218.913	37.103	-24.2245	-24.5896	-274.363	-70.8439
Nicorandil	Hamster_repeat1_Pro2	1.18271	1.03972	1.12223	22.0451	23.6952	264.383	48.3988	Hamster_repeat1_Def2	1.13247	1.15631	1.1665	46.3317	33.0586	368.857	284.297	-24.2867	-9.36338	-104.474	-235.898
Bisoprolol fumarate	Hamster_repeat1_Pro5	0.983699	0.954129	0.981836	-14.6789	-10.4689	-116.808	-90.5808	Hamster_repeat1_Def5	1.07755	0.99264	1.05484	9.91765	7.70558	85.9764	35.6898	-24.5966	-18.1744	-202.785	-126.271
Zoxazolamine	Hamster_repeat1_Pro5	0.921843	0.971066	0.965815	-20.0346	-14.4563	-161.299	-109.08	Hamster_repeat1_Def5	1.01741	1.04779	1.03759	4.82797	3.44166	38.4009	29.9656	-24.8626	-17.898	-199.7	-139.045
Haloprogin	Hamster_repeat1_Pro6	0.286875	0.266908	0.281319	-260.179	-185.251	-2066.97	-1639.31	Hamster_repeat1_Def6	0.352323	0.344315	0.364517	-235.302	-167.536	-1869.31	-1482.84	-24.8775	-17.7156	-197.665	-156.464
Hydroxyzine dihydrochloride	Hamster_repeat1_Pro2	1.19988	1.11589	1.10751	27.56	22.7607	253.957	83.6422	Hamster_repeat1_Def2	1.15841	1.18928	1.24675	52.505	41.0583	458.116	184.805	-24.9451	-18.2976	-204.159	-101.162
Amlodipine	Hamster_repeat1_Pro6	0.916284	0.875704	0.969026	-33.55	-26.6474	-297.323	-112.476	Hamster_repeat1_Def6	0.738696	0.943311	0.941391	-8.54071	-16.5939	-185.149	-15.4299	-25.0093	-10.0535	-112.174	-97.0459
Olanzapine	Hamster_repeat1_Pro11	0.844042	0.824322	0.925392	-52.328	-44.3418	-494.752	-150.634	Hamster_repeat1_Def11	0.986339	0.932218	0.946304	-26.7142	-19.3185	-215.55	-142.545	-25.6138	-25.0233	-279.202	-8.08874
Erythromycin	Hamster_repeat1_Pro2	0.898946	0.904405	0.931295	-41.7482	-29.7857	-332.339	-256.424	Hamster_repeat1_Def2	0.978269	0.977564	0.931021	-15.9735	-11.527	-128.615	-86.893	-25.7747	-18.2587	-203.725	-169.531
Acenocoumarol	Hamster_repeat1_Pro7	0.894325	0.938794	0.92747	-33.5056	-24.0249	-268.062	-194.325	Hamster_repeat1_Def7	0.663613	0.669729	1.12643	-7.52285	-22.8813	-255.303	-13.0521	-25.9828	-1.14357	-12.7596	-181.273
Cefoperazone dihydrate	Hamster_repeat1_Pro5	0.961788	0.941884	0.905027	-28.1886	-20.4185	-227.824	-148.232	Hamster_repeat1_Def5	1.01766	0.92466	1.02362	-1.74756	-1.51257	-16.8768	-4.84321	-26.4411	-18.906	-210.947	-143.389
Benzoxiquine	Hamster_repeat1_Pro16	0.734791	0.838753	0.797976	-66.6353	-55.7596	-622.149	-196.638	Hamster_repeat1_Def16	0.971397	0.859208	0.870048	-40.1617	-37.5975	-419.501	-99.7495	-26.4736	-18.1621	-202.647	-96.8889
Ritonavir	Hamster_repeat1_Pro16	1.04224	0.95558	1.0352	3.51446	2.82351	31.5038	11.4096	Hamster_repeat1_Def16	1.051	1.15985	1.18871	30.0457	32.6968	364.821	65.4168	-26.5313	-29.8733	-333.317	-54.0072
Imiquimod	Hamster_repeat1_Pro15	1.06824	0.984606	1.02222	-0.512709	-0.392741	-4.38208	-1.94664	Hamster_repeat1_Def15	1.15131	1.10636	1.06306	26.3416	20.492	228.643	94.376	-26.8543	-20.8847	-233.025	-96.3227
Methimazole	Hamster_repeat1_Pro10	0.943247	0.974626	0.97744	-17.1756	-12.2667	-136.868	-104.199	Hamster_repeat1_Def10	1.05322	1.00444	1.07721	9.81782	7.321	81.6854	42.3034	-26.9934	-19.5877	-218.553	-146.503
Zaleplon	Hamster_repeat1_Pro8	1.02445	1.05305	1.01851	0.22775	0.162601	1.81425	1.38746	Hamster_repeat1_Def8	1.15247	1.04128	1.18374	27.3646	30.7774	343.404	58.3645	-27.1369	-30.6148	-341.59	-56.977
Folic acid	Hamster_repeat1_Pro8	1.01372	0.980445	1.01897	-3.51467	-2.51407	-28.0512	-20.9388	Hamster_repeat1_Def8	1.05823	1.10053	1.15284	23.8177	19.0125	212.136	78.7041	-27.3323	-21.5266	-240.187	-99.6429
Tacrine hydrochloride	Hamster_repeat1_Pro5	0.948799	0.8769	0.89007	-44.3473	-33.2662	-371.173	-185.167	Hamster_repeat1_Def5	0.95797	0.975635	1.01755	-16.4922	-12.0023	-133.918	-83.4156	-27.8551	-21.2639	-237.256	-101.751
Isoflupredone acetate	Hamster_repeat1_Pro1	0.840805	0.972745	0.889389	-32.6461	-32.642	-364.209	-75.8409	Hamster_repeat1_Def1	0.985164	1.01012	1.03942	-4.72435	-3.4098	-38.0455	-25.6613	-27.9217	-29.2322	-326.163	-50.1796
Dimenhydrinate	Hamster_repeat1_Pro4	1.00294	0.957083	0.964051	-20.733	-14.8996	-166.245	-117.465	Hamster_repeat1_Def4	1.06508	1.00213	1.17165	7.28635	9.60067	107.121	14.4248	-28.0193	-24.5002	-273.366	-131.89
Rasagiline	Hamster_repeat1_Pro16	1.00222	1.02672	0.993188	-7.54607	-5.38393	-60.0721	-46.3389	Hamster_repeat1_Def16	1.12984	1.02284	1.09518	20.53	17.5917	196.282	57.8985	-28.0761	-22.9756	-256.354	-104.237
Ethionamide	Hamster_repeat1_Pro7	0.976356	0.996822	1.0188	-9.40381	-6.72878	-75.0776	-55.82	Hamster_repeat1_Def7	1.07879	1.06737	1.12213	18.9188	13.7068	152.937	99.299	-28.3226	-20.4356	-228.014	-155.119
Flucytosine	Hamster_repeat1_Pro12	0.97557	1.01418	0.901115	-13.3824	-11.8536	-132.258	-35.7512	Hamster_repeat1_Def12	1.07762	1.03891	1.06714	15.125	10.8108	120.623	90.9049	-28.5074	-22.6643	-252.882	-126.656
Fentiazac	Hamster_repeat1_Pro6	0.943615	0.889079	0.81953	-35.0321	-32.9305	-367.429	-86.5992	Hamster_repeat1_Def6	1.01113	0.919748	1.00217	-6.52166	-5.34888	-59.6811	-20.1063	-28.5104	-27.5817	-307.748	-66.4929
N6-methyladenosine	Hamster_repeat1_Pro5	1.03904	1.2614	1.07936	5.68077	11.1303	124.188	10.2509	Hamster_repeat1_Def5	1.09885	1.1351	1.12208	34.345	24.5188	273.573	209.393	-28.6642	-13.3885	-149.385	-199.142
Cefuroxime sodium salt	Hamster_repeat1_Pro9	0.814488	0.854147	0.916842	-50.4878	-41.9151	-467.675	-151.48	Hamster_repeat1_Def9	0.97562	0.962522	0.945493	-21.4486	-15.2878	-170.577	-133.341	-29.0392	-26.6273	-297.099	-18.1383
Furaltadone hydrochloride	Hamster_repeat1_Pro10	0.831543	0.904449	0.848934	-58.0528	-43.5021	-485.382	-243.684	Hamster_repeat1_Def10	0.945491	0.94116	0.903212	-28.7381	-20.6103	-229.963	-166.332	-29.3148	-22.8918	-255.419	-77.3522
Idazoxan hydrochloride	Hamster_repeat1_Pro12	0.896095	0.906898	0.945294	-40.4855	-29.1491	-325.237	-225.104	Hamster_repeat1_Def12	0.991713	0.999524	0.945434	-11.0288	-7.99721	-89.2304	-57.4684	-29.4567	-21.1519	-236.007	-167.636
Phenprobamate	Hamster_repeat1_Pro16	1.03699	0.902446	1.06157	2.32989	3.0688	34.2407	4.6131	Hamster_repeat1_Def16	1.12809	1.19741	1.10327	31.9443	25.8163	288.05	102.104	-29.6144	-22.7475	-253.81	-97.4911
Fusidic acid sodium salt	Hamster_repeat1_Pro5	0.954258	0.941573	0.966982	-24.3584	-17.3502	-193.588	-152.724	Hamster_repeat1_Def5	1.03019	1.05156	1.03963	5.54731	3.94995	44.0723	34.9301	-29.9058	-21.3001	-237.66	-187.654
Etodolac	Hamster_repeat1_Pro3	0.920415	0.889906	0.956913	-35.0469	-25.7493	-287.303	-165.307	Hamster_repeat1_Def3	0.944421	0.97579	1.16604	-4.79906	-9.53165	-106.351	-8.64371	-30.2478	-16.2177	-180.952	-156.664
Amprolium hydrochloride	Hamster_repeat1_Pro1	0.87728	1.00202	0.894381	-30.9945	-31.3844	-350.178	-71.219	Hamster_repeat1_Def1	0.913219	0.998046	1.38835	-0.600234	-1.81395	-20.2395	-1.04177	-30.3943	-29.5705	-329.938	-70.1773
Hexylcaine hydrochloride	Hamster_repeat1_Pro10	0.994533	0.966873	0.938206	-19.6195	-14.1907	-158.335	-104.507	Hamster_repeat1_Def10	1.01462	1.0586	1.10109	11.1774	8.64006	96.4031	40.9737	-30.7969	-22.8308	-254.739	-145.481
Fexofenadine HCl	Hamster_repeat1_Pro14	1.00076	1.07843	0.9832	-6.92396	-5.69557	-63.5494	-21.2023	Hamster_repeat1_Def14	1.1092	1.09235	1.0692	23.9227	17.0998	190.794	143.701	-30.8466	-22.7954	-254.344	-164.903
Dihydroergotamine tartrate	Hamster_repeat1_Pro2	0.941488	0.980576	1.0006	-14.8236	-10.772	-120.19	-75.8754	Hamster_repeat1_Def2	1.07021	1.07015	1.02843	16.0984	11.5585	128.966	92.0603	-30.9219	-22.3305	-249.157	-167.936
Galanthamine hydrobromide	Hamster_repeat1_Pro8	0.958194	1.0265	0.981639	-14.225	-10.4976	-117.129	-65.1751	Hamster_repeat1_Def8	1.19712	1.09966	1.05701	16.9773	18.2591	203.729	37.2573	-31.2023	-28.7567	-320.858	-102.432
Tegafur	Hamster_repeat1_Pro16	0.951221	0.956502	0.993569	-23.4087	-16.7843	-187.274	-135.826	Hamster_repeat1_Def16	0.989933	1.04835	1.07683	7.82333	6.09368	67.9914	27.907	-31.232	-22.878	-255.265	-163.733
Moxisylyte hydrochoride	Hamster_repeat1_Pro1	1.03591	1.04684	1.03859	5.18412	3.69018	41.1739	32.7756	Hamster_repeat1_Def1	1.12833	1.11827	1.14034	36.6264	26.0809	291.003	230.493	-31.4423	-22.3908	-249.829	-197.718
Diflorasone Diacetate	Hamster_repeat1_Pro8	1.00429	1.1424	1.02651	0.584227	0.650209	7.25482	1.25399	Hamster_repeat1_Def8	1.17413	1.11039	1.25762	32.5343	36.0389	402.11	70.0347	-31.9501	-35.3887	-394.856	-68.7807
Pyridoxine hydrochloride	Hamster_repeat1_Pro8	0.988585	1.02582	1.00286	-7.31566	-5.22408	-58.2887	-44.4541	Hamster_repeat1_Def8	1.09644	1.10997	1.07797	25.4156	18.1221	202.2	157.271	-32.7312	-23.3462	-260.489	-201.725
Pipemidic acid	Hamster_repeat1_Pro12	0.999293	1.02172	0.973771	-8.51316	-6.11147	-68.1898	-48.7611	Hamster_repeat1_Def12	1.04545	1.12534	1.09849	24.4251	18.5664	207.158	95.7929	-32.9382	-24.6778	-275.348	-144.554
Camylofine chlorhydrate	Hamster_repeat1_Pro8	0.962011	0.94069	0.967469	-21.6345	-15.4156	-172.002	-135.022	Hamster_repeat1_Def8	1.13109	1.06911	1.00196	11.3746	11.04	123.181	27.1749	-33.0091	-26.4556	-295.183	-162.197
Procainamide hydrochloride	Hamster_repeat1_Pro5	1.05519	1.1553	1.05117	8.53742	7.70335	85.9516	22.2111	Hamster_repeat1_Def5	1.11814	1.16526	1.14448	41.9487	30.0986	335.831	241.6	-33.4113	-22.3953	-249.879	-219.389
Diclofenac sodium	Hamster_repeat1_Pro8	0.99197	1.11331	0.960613	-6.13253	-7.50909	-83.784	-12.5135	Hamster_repeat1_Def8	1.14095	1.06144	1.19963	27.2926	28.3269	316.062	61.4694	-33.4251	-35.836	-399.846	-73.9829
Sulfaguanidine	Hamster_repeat1_Pro1	0.833132	0.963734	0.889519	-33.2381	-32.672	-364.544	-78.4352	Hamster_repeat1_Def1	1.51538	1.05022	1.02433	0.518217	1.58367	17.6701	0.898881	-33.7564	-34.2556	-382.214	-79.3341
Zaprinast	Hamster_repeat1_Pro5	1.06238	1.21118	1.04986	6.34649	8.85635	98.8164	12.3183	Hamster_repeat1_Def5	1.12695	1.18178	1.14069	40.2519	29.1382	325.115	212.835	-33.9054	-20.2819	-226.299	-200.517
Prednicarbate	Hamster_repeat1_Pro14	0.836374	0.931735	0.866391	-48.2318	-38.9671	-434.783	-154.289	Hamster_repeat1_Def14	0.89235	0.910353	0.701706	-14.0483	-26.7755	-298.753	-25.4512	-34.1835	-12.1915	-136.029	-128.837
Chlormezanone	Hamster_repeat1_Pro5	1.37271	1.19958	1.03024	8.89789	23.7585	265.09	15.5624	Hamster_repeat1_Def5	1.13629	1.15583	1.1482	43.5937	31.0378	346.31	274.842	-34.6959	-7.27933	-81.2205	-259.28
Edrophonium chloride	Hamster_repeat1_Pro2	0.871339	0.830905	0.886294	-52.4838	-38.0038	-424.035	-276.814	Hamster_repeat1_Def2	0.885125	0.959834	1.00858	-16.636	-15.6357	-174.458	-41.1311	-35.8478	-22.3682	-249.577	-235.683
Cladribine	Hamster_repeat1_Pro15	0.15834	0.168342	0.160287	-302.678	-215.452	-2403.95	-1913.79	Hamster_repeat1_Def15	0.216478	0.23635	0.282359	-266.689	-196.116	-2188.21	-1250.26	-35.9889	-19.3357	-215.741	-663.531
Theobromine	Hamster_repeat1_Pro11	0.895215	0.833486	0.839548	-62.3437	-45.8858	-511.979	-290.593	Hamster_repeat1_Def11	0.950596	0.946026	0.886587	-26.1261	-19.3607	-216.021	-116.67	-36.2177	-26.5251	-295.958	-173.924
Alendronate sodium	Hamster_repeat1_Pro8	0.603795	0.703559	0.7468	-69.8865	-76.8495	-857.463	-151.136	Hamster_repeat1_Def8	0.776799	0.760634	0.588152	-33.6217	-56.8343	-634.139	-62.1799	-36.2649	-20.0153	-223.324	-88.9563
Tyloxapol	Hamster_repeat1_Pro12	0.821155	0.847091	0.805689	-70.6636	-50.5475	-563.993	-420.856	Hamster_repeat1_Def12	0.857003	0.984533	0.885067	-33.5467	-33.6765	-375.752	-77.6592	-37.1169	-16.871	-188.241	-343.197
Chlorpromazine hydrochloride	Hamster_repeat1_Pro1	0.74135	0.638545	0.694683	-98.0835	-81.3212	-907.356	-295.125	Hamster_repeat1_Def1	0.695654	0.498794	0.518837	-60.6322	-107.028	-1194.19	-111.228	-37.4512	25.707	286.831	-183.897
Cloperastine hydrochloride	Hamster_repeat1_Pro10	0.862068	0.857374	0.817159	-57.7536	-41.5025	-463.071	-327.344	Hamster_repeat1_Def10	0.880264	0.648715	0.821427	-20.0988	-40.0749	-447.143	-36.1815	-37.6548	-1.42752	-15.9278	-291.162
Fosinopril	Hamster_repeat1_Pro15	1.09539	1.03441	0.994354	3.18246	2.62294	29.266	9.70239	Hamster_repeat1_Def15	1.18685	1.10207	1.15036	40.8631	31.4337	350.727	152.582	-37.6807	-28.8107	-321.461	-142.88
Amoxicillin	Hamster_repeat1_Pro5	1.2385	1.06623	1.21758	29.604	43.797	488.673	56.4767	Hamster_repeat1_Def5	1.30204	1.19157	1.26734	68.4343	59.918	668.547	186.118	-38.8303	-16.1211	-179.874	-129.641
Phenylpropanolamine hydrochloride	Hamster_repeat1_Pro5	0.906106	0.936228	0.970481	-29.8317	-21.8166	-243.423	-145.363	Hamster_repeat1_Def5	1.08652	1.05773	0.994829	10.5804	8.41039	93.8405	35.3862	-40.4121	-30.227	-337.263	-180.749
Theophylline monohydrate	Hamster_repeat1_Pro11	0.927525	0.862064	0.861414	-53.7213	-40.2367	-448.948	-226.071	Hamster_repeat1_Def11	1.10826	0.940584	0.941424	-12.0432	-18.431	-205.647	-22.7719	-41.6782	-21.8056	-243.301	-203.3
Hexachlorophene	Hamster_repeat1_Pro15	0.470393	0.463396	0.453916	-196.411	-139.823	-1560.11	-1240.26	Hamster_repeat1_Def15	0.517934	0.563733	0.593028	-152.925	-114.461	-1277.12	-645.831	-43.4862	-25.3622	-282.984	-594.431
Voriconazole	Hamster_repeat1_Pro8	0.963667	0.99873	0.925568	-20.1159	-14.9656	-166.982	-87.7977	Hamster_repeat1_Def8	1.24411	1.06873	1.16156	23.4607	31.8324	355.175	45.9611	-43.5766	-46.798	-522.157	-133.759
Triprolidine hydrochloride	Hamster_repeat1_Pro4	0.978898	1.02452	1.01808	-1.98556	-1.42686	-15.9205	-11.2528	Hamster_repeat1_Def4	1.14833	1.10648	1.16233	42.8271	31.0417	346.353	223.982	-44.8127	-32.4685	-362.274	-235.235
Calcipotriene	Hamster_repeat1_Pro6	0.900417	0.899918	0.95646	-41.9881	-30.7365	-342.948	-203.17	Hamster_repeat1_Def6	1.04041	1.03284	0.977937	3.05696	2.25054	25.1109	14.2246	-45.045	-32.987	-368.059	-217.395
Cefpodoxime proxetil	Hamster_repeat1_Pro16	1.06278	0.979921	1.05415	9.57293	7.52768	83.9915	33.0891	Hamster_repeat1_Def16	1.15255	1.20228	1.18505	55.9047	40.2098	448.648	313.997	-46.3317	-32.6821	-364.657	-280.907
Procarbazine hydrochloride	Hamster_repeat1_Pro14	0.849644	0.936398	0.852309	-52.2505	-42.4372	-473.501	-164.924	Hamster_repeat1_Def14	0.929688	1.18455	0.880357	-5.22946	-13.5809	-151.532	-9.16483	-47.0211	-28.8563	-321.969	-155.76
5-fluorouracil	Hamster_repeat1_Pro15	0.382199	0.394296	0.375348	-224.846	-160.082	-1786.14	-1418.01	Hamster_repeat1_Def15	0.522668	0.507458	0.465828	-177.397	-128.696	-1435.95	-920.659	-47.4496	-31.386	-350.195	-497.355
Griseofulvin	Hamster_repeat1_Pro3	0.875777	0.854462	0.828228	-58.8423	-42.2316	-471.207	-337.903	Hamster_repeat1_Def3	0.875052	0.81968	0.566088	-11.1442	-29.1019	-324.709	-19.5226	-47.6981	-13.1297	-146.498	-318.381
Vidarabine	Hamster_repeat1_Pro10	0.786892	0.759457	0.781637	-84.7801	-60.4171	-674.115	-528.276	Hamster_repeat1_Def10	0.943712	0.918198	0.901714	-36.8149	-26.3407	-293.901	-218.691	-47.9652	-34.0764	-380.214	-309.585
Didanosine	Hamster_repeat1_Pro2	0.849939	0.856261	0.906116	-57.3394	-41.7494	-465.827	-288.899	Hamster_repeat1_Def2	0.940843	1.02014	0.995339	-9.31095	-7.07394	-78.9288	-36.5995	-48.0285	-34.6755	-386.898	-252.3
Saquinavir mesylate	Hamster_repeat1_Pro14	0.829661	0.908313	0.788856	-51.555	-47.5421	-530.46	-130.378	Hamster_repeat1_Def14	0.92941	0.959902	0.580696	-3.1749	-9.22465	-102.926	-5.52266	-48.3801	-38.3175	-427.534	-124.856
Azatadine maleate	Hamster_repeat1_Pro16	1.00346	0.978462	1.11024	-4.68969	-4.91168	-54.803	-10.4896	Hamster_repeat1_Def16	1.10547	1.16638	1.1566	45.1605	33.0821	369.119	217.424	-49.8501	-37.9937	-423.922	-227.913
Methyldopa (L,-)	Hamster_repeat1_Pro5	0.902342	0.899152	0.883896	-43.6808	-31.0998	-347.002	-275.387	Hamster_repeat1_Def5	1.03359	1.09748	1.0473	7.963	5.85236	65.2988	37.4788	-51.6438	-36.9522	-412.301	-312.866
Aripiprazole	Hamster_repeat1_Pro15	0.500395	0.337696	0.437601	-110.223	-137.777	-1537.28	-222.862	Hamster_repeat1_Def15	0.273119	0.515658	0.425385	-57.451	-116.864	-1303.93	-103.151	-52.7722	-20.9138	-233.349	-119.711
Nicergoline	Hamster_repeat1_Pro2	0.792752	0.829657	0.806165	-76.0339	-54.2917	-605.77	-462.414	Hamster_repeat1_Def2	0.800724	0.934521	0.923758	-21.4709	-23.9575	-267.31	-46.0129	-54.563	-30.3343	-338.46	-416.401
Ascorbic acid	Hamster_repeat1_Pro5	0.942022	0.975977	0.946982	-26.8434	-19.1632	-213.816	-163.687	Hamster_repeat1_Def5	1.0732	1.12952	1.10427	27.7336	20.0616	223.841	147.597	-54.577	-39.2248	-437.658	-311.284
Ivermectin	Hamster_repeat1_Pro2	0.288259	0.27898	0.331663	-253.533	-183.362	-2045.89	-1351.62	Hamster_repeat1_Def2	0.48811	0.464189	0.459316	-195.857	-139.616	-1557.79	-1215.9	-57.6756	-43.7462	-488.107	-135.727
Felodipine	Hamster_repeat1_Pro6	0.777105	0.695701	0.680691	-97.3541	-81.0449	-904.273	-290.395	Hamster_repeat1_Def6	0.76203	0.92993	0.797391	-38.043	-52.1831	-582.243	-74.2547	-59.3111	-28.8618	-322.031	-216.14
Avermectin B1a	Hamster_repeat1_Pro9	0.310595	0.318033	0.279112	-248.763	-177.904	-1985	-1485.63	Hamster_repeat1_Def9	0.489509	0.501069	0.468747	-186.916	-133.296	-1487.27	-1154.62	-61.8464	-44.6084	-497.727	-331.001
Monobenzone	Hamster_repeat1_Pro12	0.556287	0.579682	0.580241	-155.527	-110.805	-1236.32	-972.287	Hamster_repeat1_Def12	0.673194	0.522365	0.575977	-92.7208	-106.744	-1191.01	-195.145	-62.8058	-4.06117	-45.3133	-777.142
Alfacalcidol	Hamster_repeat1_Pro8	0.719672	0.822607	0.71187	-79.5283	-74.3774	-829.879	-197.751	Hamster_repeat1_Def8	1.07653	0.969225	1.06157	10.3939	9.27838	103.525	27.4516	-89.9222	-83.6558	-933.405	-225.203

## Sheet: Hamster  Repeat 2
Hamster Repeat 2
DRUG_NAME	PRO_Plate_Name	Pro_rep1	Pro_rep2	Pro_rep3	Pro_ssmd1	Pro_ssmd2	Pro_tstat1	Pro_tstat2	DEF_Plate_Name	Def_rep1	Def_rep2	Def_rep3	Def_ssmd1	Def_ssmd2	Def_tstat1	Def_tstat2	Effect ssmd1	Effect ssmd2	Effect tstat1	Effect tstat2
Chlorambucil	Hamster_repeat2_Pro14	0.844818	0.55408	0.921336	-6.52072	-18.5458	-206.928	-11.3573	Hamster_repeat2_Def14	0.244494	0.216171	0.220997	-285.632	-203.612	-2271.83	-1773.15	279.111	185.066	2064.91	1761.79
Thioridazine hydrochloride	Hamster_repeat2_Pro1	0.136495	0.400766	0.203737	-62.5514	-144.672	-1614.2	-110.712	Hamster_repeat2_Def1	0.0952838	0.0882562	0.101664	-331.69	-236.112	-2634.47	-2096.26	269.139	91.4404	1020.26	1985.55
Amikacin hydrate	Hamster_repeat2_Pro5	0.801538	0.640344	0.656024	-59.3863	-83.7039	-933.942	-114.905	Hamster_repeat2_Def5	0.163447	0.148511	0.127517	-311.421	-222.323	-2480.61	-1898.59	252.034	138.619	1546.67	1783.68
Artemisinin	Hamster_repeat2_Pro7	0.802117	0.830645	0.9784	-27.1321	-41.3774	-461.675	-51.3485	Hamster_repeat2_Def7	0.260105	0.264029	0.274456	-270.427	-192.507	-2147.93	-1708.46	243.294	151.13	1686.26	1657.11
Dibenzepine hydrochloride	Hamster_repeat2_Pro6	0.7819	0.856092	0.853249	-51.9902	-40.0622	-447.001	-192.847	Hamster_repeat2_Def6	0.207515	0.222065	0.214508	-288.405	-205.304	-2290.72	-1822.19	236.414	165.242	1843.71	1629.34
Clinafloxacin	Hamster_repeat2_Pro11	0.909103	0.890163	0.88382	-43.1072	-30.7095	-342.646	-269.737	Hamster_repeat2_Def11	0.284521	0.295009	0.279111	-262.979	-187.212	-2088.85	-1660.67	219.871	156.502	1746.2	1390.93
Irinotecan Hydrochloride	Hamster_repeat2_Pro9	0.786303	0.7167	0.72521	-97.2778	-73.1081	-815.717	-402.34	Hamster_repeat2_Def9	0.178506	0.173489	0.186565	-301.481	-214.607	-2394.52	-1905.43	204.203	141.499	1578.8	1503.09
Desloratadine	Hamster_repeat2_Pro15	0.574036	0.704376	0.535952	-73.9114	-103.351	-1153.15	-143.367	Hamster_repeat2_Def15	0.241183	0.249865	0.278166	-274.47	-196.127	-2188.32	-1654.94	200.559	92.7764	1035.17	1511.57
Nicardipine hydrochloride	Hamster_repeat2_Pro5	0.932393	0.985284	0.92204	-26.7946	-19.7592	-220.467	-123.34	Hamster_repeat2_Def5	0.402975	0.361217	0.334792	-226.102	-167.044	-1863.82	-1028.62	199.307	147.285	1643.36	905.282
Clotrimazole	Hamster_repeat2_Pro4	0.815204	0.677097	0.758976	-59.0534	-62.4648	-696.963	-131.123	Hamster_repeat2_Def4	0.326078	0.358533	0.299612	-242.594	-176.274	-1966.8	-1242.59	183.541	113.809	1269.84	1111.47
Bezafibrate	Hamster_repeat2_Pro5	1.08717	0.951269	0.988254	-4.83603	-5.1773	-57.7667	-10.6466	Hamster_repeat2_Def5	0.537552	0.499184	0.500809	-183.306	-131.279	-1464.77	-1077.31	178.47	126.102	1407	1066.66
Carbimazole	Hamster_repeat2_Pro6	0.882269	0.888967	0.913612	-43.4848	-31.0164	-346.072	-267.962	Hamster_repeat2_Def6	0.447221	0.407949	0.427638	-210.143	-150.197	-1675.85	-1263.5	166.658	119.18	1329.78	995.534
Propafenone hydrochloride	Hamster_repeat2_Pro7	0.800274	0.865655	0.767184	-64.7572	-53.4351	-596.212	-196.904	Hamster_repeat2_Def7	0.398493	0.393555	0.372857	-223.205	-159.029	-1774.4	-1394.57	158.448	105.594	1178.19	1197.67
Sertraline	Hamster_repeat2_Pro13	0.701445	0.689339	0.723745	-111.353	-79.4659	-886.656	-681.897	Hamster_repeat2_Def13	0.231396	0.261203	0.275433	-269.471	-193.164	-2155.27	-1567.89	158.117	113.698	1268.61	885.99
Carbadox	Hamster_repeat2_Pro8	1.01024	0.951352	0.973077	-12.7543	-9.27442	-103.481	-64.9354	Hamster_repeat2_Def8	0.53779	0.582336	0.526847	-167.447	-121.63	-1357.11	-859.967	154.692	112.356	1253.63	795.032
Methiothepin maleate	Hamster_repeat2_Pro5	0.778571	0.765269	0.804955	-83.2514	-59.5321	-664.24	-497.723	Hamster_repeat2_Def5	0.384114	0.43298	0.386769	-222.212	-160.654	-1792.52	-1188.39	138.961	101.122	1128.28	690.666
Tiaprofenic acid	Hamster_repeat2_Pro7	0.532545	0.545606	0.512648	-172.588	-123.108	-1373.6	-1062.93	Hamster_repeat2_Def7	0.145731	0.15522	0.157139	-309.939	-220.625	-2461.66	-1959.24	137.351	97.5168	1088.06	896.311
Pimozide	Hamster_repeat2_Pro4	0.812277	0.727376	0.75624	-83.6488	-64.9795	-725.02	-301.216	Hamster_repeat2_Def4	0.363446	0.426215	0.38257	-220.6	-161.616	-1803.27	-1061.27	136.951	96.637	1078.25	760.052
Terbutaline hemisulfate	Hamster_repeat2_Pro5	0.522568	0.523863	0.51553	-176.591	-125.7	-1402.52	-1116.7	Hamster_repeat2_Def5	0.17521	0.137931	0.1246	-311.932	-224.933	-2509.73	-1708.83	135.341	99.233	1107.21	592.131
SR-95639A dihydrochloride	Hamster_repeat2_Pro6	0.92674	0.917756	0.764725	-14.7757	-21.468	-239.533	-28.3314	Hamster_repeat2_Def6	0.441639	0.493246	0.553767	-148.906	-131.334	-1465.39	-400.376	134.131	109.866	1225.85	372.044
Betamethasone	Hamster_repeat2_Pro5	0.989846	0.999115	0.972083	-6.95008	-4.952	-55.2528	-43.4027	Hamster_repeat2_Def5	0.627629	0.616673	0.567215	-138.154	-101.22	-1129.38	-664.408	131.204	96.2676	1074.12	621.005
Thonzonium bromide	Hamster_repeat2_Pro12	0.559359	0.721327	0.938587	-11.841	-33.4534	-373.262	-20.6323	Hamster_repeat2_Def12	0.612669	0.617347	0.662586	-139.84	-101.121	-1128.27	-746.506	127.999	67.6674	755.011	725.874
Florfenicol	Hamster_repeat2_Pro12	0.799852	0.858965	1.05703	-12.0946	-27.4928	-306.756	-21.4431	Hamster_repeat2_Def12	0.574091	0.663271	0.618095	-127.877	-100.421	-1120.46	-443.93	115.783	72.9278	813.705	422.486
Roxatidine Acetate HCl	Hamster_repeat2_Pro6	0.462367	0.452266	0.487811	-197.797	-141.232	-1575.83	-1203.32	Hamster_repeat2_Def6	0.145212	0.14282	0.157735	-313.547	-223.21	-2490.5	-1980.1	115.75	81.9774	914.678	776.781
Josamycin	Hamster_repeat2_Pro2	0.830773	0.907474	0.849806	-53.9175	-40.9832	-457.277	-211.491	Hamster_repeat2_Def2	0.581435	0.562125	0.558511	-162.123	-115.474	-1288.43	-1016.93	108.206	74.4911	831.148	805.437
Papaverine hydrochloride	Hamster_repeat2_Pro8	0.891572	0.705048	0.824448	-28.1474	-42.841	-478.007	-53.2968	Hamster_repeat2_Def8	0.626444	0.638009	0.643905	-134.66	-95.8683	-1069.67	-849.757	106.513	53.0273	591.662	796.46
Lamivudine	Hamster_repeat2_Pro6	0.41982	0.419539	0.379132	-212.138	-152.255	-1698.81	-1218.08	Hamster_repeat2_Def6	0.128014	0.13732	0.151853	-316.257	-225.243	-2513.2	-1985.31	104.119	72.9889	814.387	767.232
Sibutramine HCl	Hamster_repeat2_Pro7	0.93041	1.00631	1.01292	-0.875294	-0.69443	-7.74823	-2.94412	Hamster_repeat2_Def7	0.746243	0.713066	0.728471	-101.618	-72.4849	-808.764	-625.818	100.743	71.7905	801.016	622.874
Disulfiram	Hamster_repeat2_Pro2	0.915475	0.941532	0.959035	-24.3326	-17.4308	-194.487	-142.608	Hamster_repeat2_Def2	0.659513	0.666709	0.6737	-124.256	-88.4526	-986.927	-785.149	99.9238	71.0219	792.44	642.541
Loperamide hydrochloride	Hamster_repeat2_Pro2	0.6482	0.734032	0.626985	-103.405	-91.8233	-1024.54	-275.21	Hamster_repeat2_Def2	0.428207	0.476193	0.45119	-200.566	-144.073	-1607.52	-1141.38	97.1609	52.2495	582.983	866.173
Miconazole	Hamster_repeat2_Pro1	0.745759	0.762369	0.750048	-93.996	-66.9171	-746.64	-593.3	Hamster_repeat2_Def1	0.49016	0.446723	0.482586	-189.506	-135.972	-1517.14	-1091.44	95.5099	69.0552	770.496	498.138
Lidoflazine	Hamster_repeat2_Pro5	0.873735	0.836878	0.697299	-26.9047	-40.1822	-448.34	-51.1958	Hamster_repeat2_Def5	0.628706	0.515538	0.501475	-115.963	-123.211	-1374.75	-256.658	89.0578	83.029	926.412	205.462
Sertindole	Hamster_repeat2_Pro8	0.799147	0.90431	0.974102	-17.87	-24.8987	-277.812	-34.7021	Hamster_repeat2_Def8	0.572324	0.533375	0.66725	-104.147	-109.215	-1218.58	-232.73	86.2775	84.316	940.772	198.028
Nitrofural	Hamster_repeat2_Pro7	0.852826	0.898115	0.834134	-54.849	-40.2883	-449.524	-259.14	Hamster_repeat2_Def7	0.601086	0.542705	0.611473	-140.521	-105.113	-1172.81	-595.357	85.6718	64.8244	723.29	336.217
Colistin sulfate	Hamster_repeat2_Pro7	0.380677	0.419707	0.367779	-224.615	-162.235	-1810.17	-1211.77	Hamster_repeat2_Def7	0.150587	0.173502	0.154312	-310.074	-220.852	-2464.2	-1945.1	85.4583	58.6168	654.028	733.333
Clofazimine	Hamster_repeat2_Pro5	0.387	0.335371	0.314984	-231.992	-173.579	-1936.74	-981.592	Hamster_repeat2_Def5	0.14977	0.133412	0.116449	-317.153	-226.234	-2524.25	-1952.48	85.1617	52.6554	587.513	970.892
Amoxapine	Hamster_repeat2_Pro2	0.885729	0.748955	0.723843	-45.1356	-62.0449	-692.278	-88.0357	Hamster_repeat2_Def2	0.627579	0.649447	0.66461	-130.076	-92.8969	-1036.51	-789.366	84.94	30.8519	344.236	701.33
Levetiracetam	Hamster_repeat2_Pro8	0.841643	1.15524	0.964308	-2.64887	-6.81437	-76.0326	-4.64557	Hamster_repeat2_Def8	0.769182	0.805222	0.770135	-86.2705	-61.7105	-688.546	-513.914	83.6216	54.8961	612.513	509.268
Sisomicin sulfate	Hamster_repeat2_Pro7	0.380505	0.349008	0.314372	-231.616	-170.243	-1899.52	-1089.35	Hamster_repeat2_Def7	0.142404	0.141526	0.151644	-314.595	-223.937	-2498.61	-1988.97	82.9787	53.6935	599.096	899.611
Chloroquine diphosphate	Hamster_repeat2_Pro7	0.844896	0.971194	0.998734	-7.1835	-9.16841	-102.298	-14.3983	Hamster_repeat2_Def7	0.751711	0.76717	0.7624	-89.5167	-63.7254	-711.028	-565.352	82.3332	54.557	608.73	550.954
Fluoxetine hydrochloride	Hamster_repeat2_Pro7	0.955657	0.947503	0.788844	-9.45128	-14.3023	-159.581	-17.9224	Hamster_repeat2_Def7	0.797943	0.743771	0.715648	-88.668	-68.2267	-761.252	-330.72	79.2167	53.9244	601.671	312.798
Cyclosporin A	Hamster_repeat2_Pro6	0.719574	0.761887	0.635925	-74.5044	-72.9649	-814.119	-176.438	Hamster_repeat2_Def6	0.579388	0.57045	0.510284	-150.651	-112.989	-1260.69	-629.551	76.1461	40.0239	446.574	453.113
Nifuroxazide	Hamster_repeat2_Pro7	0.521829	0.371204	0.416846	-122.405	-145.443	-1622.81	-253.384	Hamster_repeat2_Def7	0.456847	0.425072	0.472094	-198.535	-142.612	-1591.22	-1130.01	76.1302	-2.83136	-31.5914	876.623
Carvedilol	Hamster_repeat2_Pro15	0.842262	0.961033	0.857269	-38.7116	-38.2195	-426.441	-90.9753	Hamster_repeat2_Def15	0.674013	0.734033	0.66125	-114.222	-86.2704	-962.578	-461.169	75.5101	48.0509	536.137	370.193
Trimebutine	Hamster_repeat2_Pro16	1.20132	1.2867	1.20906	63.9112	51.3116	572.519	207.863	Hamster_repeat2_Def16	1.01577	0.77835	0.910003	-10.0761	-20.2181	-225.588	-18.1234	73.9873	71.5297	798.106	225.986
Haloperidol	Hamster_repeat2_Pro2	0.878878	0.796295	0.727864	-45.229	-52.4517	-585.24	-94.8132	Hamster_repeat2_Def2	0.542185	0.638192	0.626164	-115.886	-97.8364	-1091.63	-335.975	70.6566	45.3846	506.387	241.162
Acenocoumarol	Hamster_repeat2_Pro7	0.922009	0.987917	1.02662	-6.34084	-5.38778	-60.1151	-18.1594	Hamster_repeat2_Def7	0.744293	0.831792	0.781076	-74.9699	-58.5728	-653.537	-264.672	68.629	53.185	593.422	246.513
Demecarium bromide	Hamster_repeat2_Pro8	0.999893	0.948224	0.98578	-8.31023	-5.99816	-66.9256	-45.121	Hamster_repeat2_Def8	0.800453	0.826483	0.807987	-72.9087	-51.9432	-579.565	-455.856	64.5984	45.945	512.64	410.735
Clemizole hydrochloride	Hamster_repeat2_Pro3	1.17049	1.21901	1.21515	73.7037	53.2267	593.886	398.177	Hamster_repeat2_Def3	1.25083	1.1491	0.960287	9.49731	23.2739	259.682	16.7218	64.2064	29.9528	334.204	381.456
Thiamphenicol	Hamster_repeat2_Pro1	0.914724	0.95006	0.916035	-33.5946	-24.0195	-268.002	-201.19	Hamster_repeat2_Def1	0.74055	0.748113	0.729899	-97.4393	-69.3713	-774.023	-614.706	63.8447	45.3518	506.021	413.515
Ketoconazole	Hamster_repeat2_Pro5	1.00906	1.08383	1.10385	23.2489	19.1561	213.738	70.924	Hamster_repeat2_Def5	0.926371	0.870766	0.895443	-40.5195	-29.32	-327.144	-215.021	63.7684	48.4762	540.882	285.945
Paroxetine Hydrochloride	Hamster_repeat2_Pro11	0.859393	0.881716	0.888067	-46.1422	-32.8912	-366.989	-286.569	Hamster_repeat2_Def11	0.730545	0.684493	0.706667	-108.866	-78.0946	-871.355	-628.548	62.7241	45.2034	504.366	341.979
Halcinonide	Hamster_repeat2_Pro9	1.02485	1.07678	1.07601	23.7815	17.2922	192.94	121.122	Hamster_repeat2_Def9	0.880784	0.972905	0.885398	-37.5899	-31.5995	-352.578	-109.903	61.3714	48.8917	545.518	231.025
Chloramphenicol	Hamster_repeat2_Pro1	0.837606	0.968829	0.843561	-36.1132	-40.9393	-456.788	-76.6687	Hamster_repeat2_Def1	0.75495	0.724253	0.744008	-96.039	-68.4723	-763.992	-594.985	59.9258	27.5329	307.203	518.317
Butamben	Hamster_repeat2_Pro10	1.09445	1.04102	1.04818	13.934	10.111	112.816	72.1737	Hamster_repeat2_Def10	0.844148	0.88593	0.768539	-45.4475	-41.8214	-466.63	-115.236	59.3814	51.9325	579.446	187.409
Zuclopenthixol hydrochloride	Hamster_repeat2_Pro13	0.768798	0.768997	0.775721	-87.1313	-62.0209	-692.01	-551.019	Hamster_repeat2_Def13	0.590164	0.647502	0.59288	-146.444	-107.355	-1197.83	-701.467	59.3132	45.3336	505.818	150.448
Bepridil hydrochloride	Hamster_repeat2_Pro5	0.843821	0.787302	0.851772	-57.4543	-42.5883	-475.187	-256.147	Hamster_repeat2_Def5	0.687242	0.703678	0.682777	-116.761	-83.1452	-927.708	-734.582	59.307	40.5569	452.521	478.436
Troglitazone	Hamster_repeat2_Pro8	0.710704	0.654294	0.763021	-88.068	-76.0917	-849.007	-244.804	Hamster_repeat2_Def8	0.554111	0.631957	0.578664	-145.879	-110.788	-1236.13	-574.397	57.8106	34.696	387.127	329.593
Dydrogesterone	Hamster_repeat2_Pro9	1.29468	1.24712	1.32279	97.7589	73.5822	821.007	401.286	Hamster_repeat2_Def9	1.10715	1.11963	1.1313	40.1324	28.5833	318.924	251.896	57.6265	44.9988	502.083	149.39
Nafronyl oxalate	Hamster_repeat2_Pro5	0.287157	0.295324	0.302246	-259.065	-184.42	-2057.7	-1636.55	Hamster_repeat2_Def5	0.14953	0.13872	0.132052	-315.885	-224.887	-2509.22	-1993.48	56.8206	40.4663	451.511	356.935
Famprofazone	Hamster_repeat2_Pro9	1.05426	1.06172	1.11732	18.391	13.5918	151.653	83.4945	Hamster_repeat2_Def9	0.882297	0.906043	0.908045	-37.3341	-26.6056	-296.857	-232.62	55.7251	40.1974	448.51	316.115
1,8-Dihydroxyanthraquinone	Hamster_repeat2_Pro16	0.874099	0.866156	1.00098	-28.6698	-33.2642	-371.152	-60.0844	Hamster_repeat2_Def16	0.775764	0.760818	0.802843	-84.1693	-60.2538	-672.293	-497.055	55.4996	26.9895	301.141	436.971
Mercaptopurine	Hamster_repeat2_Pro8	0.794844	0.808016	0.793591	-77.7397	-55.3418	-617.486	-490.946	Hamster_repeat2_Def8	0.665171	0.584353	0.613057	-133.174	-101.887	-1136.82	-508.178	55.4341	46.5451	519.335	17.2319
Idebenone	Hamster_repeat2_Pro6	0.773997	0.730498	0.591376	-41.8032	-64.4045	-718.605	-78.9125	Hamster_repeat2_Def6	0.725249	0.66865	0.745007	-96.2911	-73.0556	-815.131	-380.83	54.4878	8.65107	96.5259	301.917
Escitalopram	Hamster_repeat2_Pro8	0.948151	0.989303	1.07872	-4.86439	-4.9471	-55.1982	-11.1365	Hamster_repeat2_Def8	0.877868	0.810537	0.841504	-58.6349	-43.2011	-482.024	-271.443	53.7705	38.254	426.826	260.307
S(-)Eticlopride hydrochloride	Hamster_repeat2_Pro12	1.14594	1.21897	1.17142	55.9486	41.8503	466.952	237.058	Hamster_repeat2_Def12	1.01825	1.07432	1.01482	3.23896	2.38366	26.5962	15.1079	52.7096	39.4666	440.356	221.95
Cyproheptadine hydrochloride	Hamster_repeat2_Pro2	1.04956	0.926963	0.899427	-16.1771	-20.0106	-223.272	-32.8588	Hamster_repeat2_Def2	0.836512	0.818495	0.796102	-68.825	-49.218	-549.159	-411.278	52.6479	29.2074	325.887	378.419
Azathioprine	Hamster_repeat2_Pro2	0.88994	0.921979	0.979381	-28.2935	-22.3485	-249.357	-96.4382	Hamster_repeat2_Def2	0.777263	0.744451	0.676353	-80.849	-67.6542	-754.864	-238.578	52.5555	45.3057	505.507	142.139
Methacycline hydrochloride	Hamster_repeat2_Pro13	1.0713	1.05409	1.11029	22.1705	16.079	179.405	115.36	Hamster_repeat2_Def13	0.894791	0.940885	0.925494	-30.053	-21.5712	-240.685	-172.418	52.2234	37.6503	420.09	287.778
Metixene hydrochloride	Hamster_repeat2_Pro7	0.899548	0.87558	0.888585	-43.6914	-31.1177	-347.201	-274.285	Hamster_repeat2_Def7	0.695193	0.738794	0.635884	-95.7047	-80.239	-895.281	-281.317	52.0134	49.1213	548.08	7.03133
Nefazodone HCl	Hamster_repeat2_Pro5	1.01359	0.962969	0.991232	-6.37712	-4.59115	-51.2266	-35.4814	Hamster_repeat2_Def5	0.848894	0.843653	0.853772	-58.1257	-41.3749	-461.649	-367.532	51.7486	36.7838	410.422	332.051
Benzydamine hydrochloride	Hamster_repeat2_Pro4	1.47279	1.33383	1.33416	63.8737	79.2568	884.322	129.561	Hamster_repeat2_Def4	1.31643	1.01781	1.37078	12.684	35.8183	399.65	22.1019	51.1897	43.4385	484.673	107.459
Temozolomide	Hamster_repeat2_Pro8	0.826814	0.971537	0.980781	-6.59401	-8.9638	-100.015	-12.9098	Hamster_repeat2_Def8	0.871043	0.826987	0.851759	-56.6932	-40.6202	-453.227	-331.561	50.0992	31.6564	353.212	318.651
Betaxolol hydrochloride	Hamster_repeat2_Pro5	0.260646	0.272767	0.290252	-266.895	-190.236	-2122.59	-1658.93	Hamster_repeat2_Def5	0.149451	0.136568	0.121111	-316.347	-225.431	-2515.29	-1972.16	49.4524	35.1951	392.696	313.23
Methotrimeprazine maleat salt	Hamster_repeat2_Pro10	0.852148	1.01343	0.839872	-22.9539	-36.0487	-402.22	-43.1303	Hamster_repeat2_Def10	0.766525	0.807307	0.815551	-72.2267	-52.0843	-581.14	-395.538	49.2728	16.0356	178.92	352.408
Butylparaben	Hamster_repeat2_Pro12	1.16006	1.16329	1.08751	50.1119	38.8363	433.323	181.972	Hamster_repeat2_Def12	1.10385	0.896511	1.01792	1.15035	1.97784	22.0681	2.1205	48.9615	36.8584	411.255	179.852
Oxethazaine	Hamster_repeat2_Pro1	0.27266	0.264973	0.203928	-255.477	-191.686	-2138.77	-1065.42	Hamster_repeat2_Def1	0.170317	0.170722	0.17581	-304.323	-216.619	-2416.97	-1924.65	48.8464	24.9333	278.197	859.227
Imatinib	Hamster_repeat2_Pro15	1.10182	0.88326	1.11495	7.98529	17.5766	196.114	14.2049	Hamster_repeat2_Def15	0.808743	0.802214	0.940869	-40.6773	-49.0633	-547.432	-83.589	48.6626	66.6398	743.546	97.7939
Tetraethylenepentamine pentahydrochloride	Hamster_repeat2_Pro9	0.987438	1.01024	1.03435	0.440965	0.316508	3.5315	2.53024	Hamster_repeat2_Def9	0.872581	0.842286	0.905873	-48.1072	-35.2002	-392.752	-233.531	48.5481	35.5167	396.284	236.061
Lofexidine	Hamster_repeat2_Pro7	0.989091	0.984688	0.967108	-8.82514	-6.28498	-70.1258	-55.4502	Hamster_repeat2_Def7	0.907613	0.825334	0.833244	-57.1018	-45.1323	-503.572	-194.253	48.2766	38.8474	433.447	138.803
Benzoxiquine	Hamster_repeat2_Pro16	0.765124	0.673831	0.775334	-70.6275	-62.1181	-693.094	-190.726	Hamster_repeat2_Def16	0.642536	0.615604	0.705221	-118.436	-94.0698	-1049.6	-397.039	47.8083	31.9517	356.507	206.313
Bifonazole	Hamster_repeat2_Pro15	0.972355	0.842994	0.925602	-21.0036	-20.981	-234.1	-48.8352	Hamster_repeat2_Def15	0.673025	0.786171	0.762079	-67.9767	-62.6328	-698.837	-172.087	46.9731	41.6518	464.737	123.252
Gestrinone	Hamster_repeat2_Pro13	1.04531	1.05856	0.985893	12.3903	9.34952	104.319	50.2462	Hamster_repeat2_Def13	0.916253	0.914521	0.90105	-34.2975	-24.4164	-272.43	-216.542	46.6877	33.7659	376.749	266.788
Metergoline	Hamster_repeat2_Pro5	0.251998	0.175948	0.211092	-273.354	-205.54	-2293.36	-1127.74	Hamster_repeat2_Def5	0.152162	0.125737	0.120953	-319.908	-228.216	-2546.36	-1967.59	46.5537	22.6757	253.009	839.85
Itraconazole	Hamster_repeat2_Pro8	0.723791	0.91557	0.986395	-7.40953	-16.9739	-189.389	-13.1266	Hamster_repeat2_Def8	0.845744	0.918004	0.849591	-53.7346	-41.0269	-457.765	-206.782	46.3251	24.053	268.376	193.655
Perphenazine	Hamster_repeat2_Pro2	0.20366	0.887953	0.874037	-1.32299	-4.13072	-46.0893	-2.29226	Hamster_repeat2_Def2	0.727249	0.834145	0.657726	-47.419	-66.8186	-745.541	-91.7573	46.096	62.6879	699.452	89.465
Gefitinib	Hamster_repeat2_Pro9	0.805509	0.803414	0.861866	-71.3925	-52.4908	-585.675	-335.101	Hamster_repeat2_Def9	0.686788	0.673873	0.693805	-116.94	-83.263	-929.022	-736.822	45.548	30.7723	343.347	401.721
Ethamsylate	Hamster_repeat2_Pro13	1.04595	0.965825	1.05118	11.732	9.47236	105.69	37.5915	Hamster_repeat2_Def13	0.79616	0.936451	0.864548	-33.7217	-36.042	-402.145	-74.3244	45.4537	45.5144	507.835	111.916
Altrenogest	Hamster_repeat2_Pro16	0.871244	0.955759	0.950937	-18.5099	-14.8934	-166.176	-59.8477	Hamster_repeat2_Def16	0.655405	0.789386	0.74418	-63.8915	-66.3178	-739.953	-143.89	45.3817	51.4244	573.777	84.0427
Luteolin	Hamster_repeat2_Pro11	1.0664	1.13127	1.01354	15.941	14.5675	162.54	40.7784	Hamster_repeat2_Def11	0.998714	0.879213	0.864889	-28.6368	-32.1618	-358.851	-61.1302	44.5778	46.7293	521.391	101.909
Oxacillin sodium	Hamster_repeat2_Pro9	1.00671	0.999728	0.96024	-3.33149	-2.39719	-26.7471	-18.6348	Hamster_repeat2_Def9	0.895158	0.828957	0.768182	-46.775	-45.4302	-506.896	-111.673	43.4435	43.033	480.149	93.0385
Thioguanosine	Hamster_repeat2_Pro5	0.397562	0.402557	0.411845	-220.143	-156.711	-1748.53	-1390.92	Hamster_repeat2_Def5	0.295711	0.262736	0.281737	-263.444	-187.911	-2096.65	-1622.94	43.3009	31.2003	348.123	232.019
Busulfan	Hamster_repeat2_Pro2	1.00065	1.00309	1.02484	-2.14819	-1.53043	-17.0761	-13.4347	Hamster_repeat2_Def2	0.885941	0.862061	0.786386	-44.651	-37.5631	-419.118	-130.356	42.5029	36.0327	402.042	116.922
Finasteride	Hamster_repeat2_Pro9	1.00529	1.0287	0.915852	-1.02342	-0.942442	-10.5155	-2.59263	Hamster_repeat2_Def9	0.887632	0.86971	0.920796	-43.4927	-31.3436	-349.722	-239.632	42.4692	30.4012	339.207	237.039
Phenindione	Hamster_repeat2_Pro7	1.06406	1.07697	1.00649	18.9166	14.1832	158.252	79.1761	Hamster_repeat2_Def7	0.891744	1.00713	0.927902	-22.5132	-20.5873	-229.706	-57.5406	41.4299	34.7705	387.958	136.717
Pentamidine isethionate	Hamster_repeat2_Pro7	0.973317	0.766642	0.793144	-24.3378	-45.8456	-511.53	-44.1707	Hamster_repeat2_Def7	0.648044	0.498694	0.643888	-65.7415	-87.708	-978.619	-129.557	41.4037	41.8625	467.088	85.3867
Meclocycline sulfosalicylate	Hamster_repeat2_Pro6	0.958108	1.0071	0.982655	-9.46844	-6.80668	-75.9468	-53.4624	Hamster_repeat2_Def6	0.918616	0.844814	0.822367	-50.8037	-42.0254	-468.907	-153.628	41.3353	35.2188	392.96	100.166
Sparfloxacin	Hamster_repeat2_Pro15	1.05755	1.10334	0.99144	13.9884	12.358	137.886	37.5174	Hamster_repeat2_Def15	0.929542	0.95875	0.934682	-26.9368	-19.2052	-214.286	-166.85	40.9252	31.5632	352.172	204.367
Enoxacin	Hamster_repeat2_Pro15	1.02769	1.04534	1.027	6.77897	4.82687	53.8567	42.6944	Hamster_repeat2_Def15	0.88983	0.941865	0.915904	-33.3556	-24.0426	-268.26	-183.452	40.1345	28.8695	322.117	226.146
Thiocolchicoside	Hamster_repeat2_Pro7	1.07726	1.07738	1.03988	24.6208	17.6311	196.722	144.849	Hamster_repeat2_Def7	0.988146	0.95493	0.966251	-15.4862	-11.0481	-123.271	-95.2006	40.1071	28.6792	319.993	240.05
Lomerizine hydrochloride	Hamster_repeat2_Pro16	0.914463	0.894904	0.828909	-37.2519	-29.3086	-327.016	-128.546	Hamster_repeat2_Def16	0.771	0.787432	0.837213	-77.3038	-57.1361	-637.506	-350.766	40.0518	27.8274	310.49	222.22
Domperidone	Hamster_repeat2_Pro5	1.20892	1.09039	1.18905	46.7906	45.4283	506.874	111.752	Hamster_repeat2_Def5	1.363	1.08821	1.11883	7.14599	17.7887	198.481	12.5654	39.6446	27.6396	308.394	99.187
Pirenzepine dihydrochloride	Hamster_repeat2_Pro2	1.17199	1.14475	1.11216	48.1571	35.0349	390.909	244.222	Hamster_repeat2_Def2	1.0298	1.07727	1.23027	8.73063	15.1146	168.644	16.0728	39.4265	19.9203	222.265	228.149
Mifepristone	Hamster_repeat2_Pro4	0.950327	0.992168	0.997386	-6.03636	-4.34918	-48.5268	-33.3328	Hamster_repeat2_Def4	0.938032	0.877942	0.869968	-45.1162	-33.7718	-376.815	-190.437	39.0798	29.4226	328.289	157.104
Cytarabine	Hamster_repeat2_Pro8	0.236166	0.292971	0.284227	-256.623	-187.043	-2086.97	-1282.55	Hamster_repeat2_Def8	0.219745	0.177843	0.189428	-295.641	-211.716	-2362.26	-1738.81	39.0185	24.6728	275.291	456.257
Deflazacort	Hamster_repeat2_Pro11	1.1155	1.10499	1.04962	33.3455	24.7443	276.089	147.715	Hamster_repeat2_Def11	0.975975	0.995105	1.03238	-4.95071	-3.58949	-40.0504	-25.8209	38.2962	28.3338	316.14	173.536
Methylhydantoin-5-(D)	Hamster_repeat2_Pro11	1.07555	1.06601	1.05878	20.6898	14.7291	164.343	130.618	Hamster_repeat2_Def11	0.925234	0.895501	1.04059	-17.4982	-20.6068	-229.925	-36.386	38.1879	35.336	394.268	167.004
Hymecromone	Hamster_repeat2_Pro12	1.08626	1.1627	1.15427	48.5278	37.3621	416.874	180.596	Hamster_repeat2_Def12	1.03776	1.02345	1.04964	10.4278	7.42868	82.8868	65.2592	38.1	29.9334	333.987	115.337
Isoconazole	Hamster_repeat2_Pro2	1.17907	1.15456	1.19334	61.4723	43.9357	490.221	369.69	Hamster_repeat2_Def2	1.13562	1.0816	1.04543	23.5839	18.6392	207.97	80.2449	37.8883	25.2965	282.25	289.445
Sulmazole	Hamster_repeat2_Pro9	1.12144	1.04761	1.12853	36.7073	28.877	322.201	126.709	Hamster_repeat2_Def9	1.17369	0.922403	0.998311	-0.937652	-2.04454	-22.8123	-1.66968	37.6449	30.9216	345.013	128.379
Probenecid	Hamster_repeat2_Pro7	1.12124	1.20705	1.15719	49.0652	38.0929	425.028	177.038	Hamster_repeat2_Def7	1.1452	1.00515	1.059	11.5732	12.4593	139.017	25.3805	37.4921	25.6336	286.012	151.658
Terbinafine	Hamster_repeat2_Pro16	0.314804	0.328542	0.373887	-240.673	-175.597	-1959.25	-1193.47	Hamster_repeat2_Def16	0.240773	0.242112	0.205142	-277.327	-198.46	-2214.35	-1644.12	36.6544	22.8633	255.101	450.648
(+)-Isoproterenol (+)-bitartrate salt	Hamster_repeat2_Pro12	0.997909	1.13358	1.03336	5.66319	6.07203	67.7498	12.4545	Hamster_repeat2_Def12	0.888104	0.999113	0.89049	-30.8342	-29.9087	-333.712	-73.7111	36.4974	35.9808	401.462	86.1656
Levocabastine hydrochloride	Hamster_repeat2_Pro13	1.06444	1.0766	0.999296	18.5663	14.2608	159.117	69.7294	Hamster_repeat2_Def13	0.904821	0.954138	0.995826	-17.801	-14.0885	-157.195	-60.3113	36.3673	28.3493	316.312	130.041
Vatalanib	Hamster_repeat2_Pro6	0.968141	0.902415	0.843929	-28.2727	-26.9481	-300.679	-68.825	Hamster_repeat2_Def6	0.822176	0.786911	0.85952	-64.6169	-48.1537	-537.283	-279.389	36.3442	21.2055	236.604	210.564
Prochlorperazine dimaleate	Hamster_repeat2_Pro5	0.848075	0.950424	1.03147	-9.34579	-13.7383	-153.288	-17.8608	Hamster_repeat2_Def5	0.892238	0.798393	0.744617	-45.4914	-52.0439	-580.69	-96.0779	36.1456	38.3056	427.402	78.2171
Etodolac	Hamster_repeat2_Pro3	1.09065	0.943609	1.08682	14.3221	18.7642	209.365	28.4139	Hamster_repeat2_Def3	0.947752	0.990191	0.933752	-21.7681	-15.8119	-176.424	-111.802	36.0902	34.5761	385.789	140.215
Amitryptiline hydrochloride	Hamster_repeat2_Pro1	1.09262	0.899526	0.963588	-6.47718	-10.3702	-115.707	-12.1167	Hamster_repeat2_Def1	0.870665	0.856664	0.951445	-42.4269	-35.3871	-394.838	-126.045	35.9497	25.0169	279.131	113.928
Budesonide	Hamster_repeat2_Pro7	0.932253	0.915178	0.961562	-27.6212	-19.8255	-221.207	-158.484	Hamster_repeat2_Def7	0.631142	0.747441	0.749696	-63.4726	-65.5424	-731.302	-143.528	35.8514	45.7169	510.095	-14.9565
Glibenclamide	Hamster_repeat2_Pro4	0.92133	0.604826	0.929329	-3.81162	-10.6511	-118.842	-6.64615	Hamster_repeat2_Def4	0.953688	0.846612	0.871972	-39.6509	-34.9014	-389.418	-106.943	35.8393	24.2502	270.576	100.297
Hydroxychloroquine sulfate	Hamster_repeat2_Pro8	0.653165	0.642951	0.702496	-125.461	-91.8111	-1024.4	-608.492	Hamster_repeat2_Def8	0.580077	0.50001	0.493413	-160.997	-130.472	-1455.76	-510.99	35.5368	38.6608	431.365	-97.5016
Perospirone	Hamster_repeat2_Pro16	1.1886	0.99992	1.15845	20.243	33.6486	375.441	37.5643	Hamster_repeat2_Def16	0.9672	0.954403	0.972535	-15.1752	-10.804	-120.548	-95.7159	35.4182	44.4526	495.989	133.28
Acetaminophen	Hamster_repeat2_Pro11	1.08521	1.10759	1.11139	35.7453	25.4719	284.208	222.883	Hamster_repeat2_Def11	1.05926	1.01067	0.995386	0.580353	0.427014	4.76449	2.71069	35.1649	25.0449	279.443	220.172
Butoconazole nitrate	Hamster_repeat2_Pro6	0.971376	0.876672	0.868929	-37.7434	-33.666	-375.634	-99.7992	Hamster_repeat2_Def6	0.826849	0.770516	0.804683	-72.8067	-52.7481	-588.547	-382.215	35.0633	19.0821	212.912	282.416
Benzethonium chloride	Hamster_repeat2_Pro9	0.968923	0.968613	1.02709	-14.0341	-10.3389	-115.358	-65.0177	Hamster_repeat2_Def9	0.805965	0.852072	0.904747	-49.042	-40.1951	-448.484	-151.441	35.0079	29.8562	333.127	86.4229
Enilconazole	Hamster_repeat2_Pro13	1.02909	1.03114	1.052	8.02789	5.71839	63.804	50.3067	Hamster_repeat2_Def13	0.934318	0.934592	0.960306	-26.9769	-19.2288	-214.548	-167.647	35.0048	24.9472	278.352	217.954
Gabapentin	Hamster_repeat2_Pro11	1.1848	1.21706	1.1888	65.0865	46.4517	518.294	398.202	Hamster_repeat2_Def11	1.07718	1.09347	1.13067	30.1663	21.8065	243.31	161.527	34.9202	24.6453	274.984	236.675
Diflorasone Diacetate	Hamster_repeat2_Pro8	1.10992	1.04385	1.09028	28.4196	20.9579	233.842	130.804	Hamster_repeat2_Def8	1.07528	0.988148	0.986577	-6.42613	-5.33804	-59.5602	-19.2567	34.8458	26.2959	293.402	150.061
Aminophylline	Hamster_repeat2_Pro11	1.04112	1.10782	1.09423	29.6271	21.9707	245.142	131.75	Hamster_repeat2_Def11	0.993572	1.04816	0.965291	-5.14981	-3.97062	-44.303	-19.0596	34.777	25.9413	289.445	150.809
Vigabatrin	Hamster_repeat2_Pro7	1.13093	1.14614	1.03912	34.3711	30.9859	345.731	89.5284	Hamster_repeat2_Def7	1.07598	1.0078	1.00094	-0.405635	-0.311403	-3.47453	-1.52666	34.7767	31.2973	349.206	91.0551
Pirenperone	Hamster_repeat2_Pro7	1.1431	1.05236	1.10687	31.7138	25.1249	280.335	107.126	Hamster_repeat2_Def7	0.999656	0.949954	1.0459	-2.96654	-2.39823	-26.7587	-9.47415	34.6804	27.5231	307.094	116.6
Misoprostol	Hamster_repeat2_Pro14	1.00937	1.05563	1.02404	5.4067	3.88176	43.3114	30.9376	Hamster_repeat2_Def14	0.927261	0.896405	0.952697	-29.1435	-21.1047	-235.479	-153.605	34.5502	24.9864	278.791	184.543
Methantheline bromide	Hamster_repeat2_Pro14	0.880917	1.01312	1.08538	0.535037	0.914632	10.2052	0.987343	Hamster_repeat2_Def14	0.959221	0.888929	0.843108	-33.5799	-30.4985	-340.292	-86.594	34.1149	31.4131	350.497	87.5813
Ondansetron Hydrochloride	Hamster_repeat2_Pro14	1.21353	1.29449	1.13979	42.1733	50.2155	560.289	87.2097	Hamster_repeat2_Def14	1.194	1.05469	1.04912	8.66927	11.0735	123.554	17.3707	33.504	39.1421	436.735	69.839
Folic acid	Hamster_repeat2_Pro8	0.931899	1.13618	1.0361	3.62099	6.07713	67.8067	6.70622	Hamster_repeat2_Def8	0.92201	0.948459	0.869018	-29.3647	-22.3916	-249.839	-113.61	32.9856	28.4688	317.646	120.316
Ethopropazine hydrochloride	Hamster_repeat2_Pro11	1.02707	0.999361	0.96182	-3.39077	-2.48923	-27.7741	-16.0815	Hamster_repeat2_Def11	0.969668	0.897638	0.901376	-36.3053	-27.7012	-309.082	-140.097	32.9145	25.212	281.308	124.015
Merbromin	Hamster_repeat2_Pro10	0.656673	0.598791	0.669973	-120.853	-90.7671	-1012.75	-501.477	Hamster_repeat2_Def10	0.56644	0.585356	0.597871	-153.518	-109.465	-1221.37	-949.736	32.6643	18.6977	208.623	448.259
Phthalylsulfathiazole	Hamster_repeat2_Pro11	1.13394	1.11825	1.16883	44.7672	32.2604	359.951	246.787	Hamster_repeat2_Def11	1.1102	0.941584	1.08381	12.1883	17.6206	196.606	23.4039	32.5789	14.6397	163.345	223.383
Neomycin sulfate	Hamster_repeat2_Pro2	1.01026	0.971023	0.990287	-6.76781	-4.83715	-53.9714	-40.6982	Hamster_repeat2_Def2	0.956051	0.896491	0.896777	-39.1857	-28.9417	-322.923	-178.607	32.4179	24.1046	268.951	137.908
Nelfinavir mesylate	Hamster_repeat2_Pro16	0.975411	0.921358	0.829397	-19.2248	-21.7026	-242.15	-40.9142	Hamster_repeat2_Def16	0.922188	0.854284	0.844052	-51.4801	-39.7884	-443.947	-188.808	32.2553	18.0859	201.796	147.894
Nitrendipine	Hamster_repeat2_Pro12	1.04742	1.06694	1.03318	13.9114	9.92487	110.739	85.4844	Hamster_repeat2_Def12	0.958128	0.999302	0.956778	-18.2899	-13.1416	-146.63	-103.807	32.2013	23.0665	257.369	189.291
Rosiglitazone Hydrochloride	Hamster_repeat2_Pro15	1.07819	0.955756	1.12737	11.7444	16.4345	183.371	22.7753	Hamster_repeat2_Def15	0.905892	0.819219	0.978425	-20.4096	-25.1646	-280.779	-41.5155	32.1539	41.5991	464.15	64.2908
Clobetasol propionate	Hamster_repeat2_Pro10	1.07515	1.07524	1.03274	23.7616	17.0823	190.599	134.128	Hamster_repeat2_Def10	0.92252	0.970929	1.06849	-8.2766	-9.41766	-105.079	-17.5338	32.0382	26.4999	295.678	151.662
Suloctidil	Hamster_repeat2_Pro6	0.819492	0.717385	0.690904	-70.6575	-73.0617	-815.199	-159.602	Hamster_repeat2_Def6	0.616413	0.575362	0.4808	-102.259	-108.317	-1208.57	-226.828	31.6012	35.2554	393.369	67.2259
Chlorpromazine hydrochloride	Hamster_repeat2_Pro1	0.74705	0.7275	0.727035	-102.146	-72.7424	-811.637	-642.093	Hamster_repeat2_Def1	0.640256	0.659187	0.626196	-133.575	-95.2779	-1063.08	-822.87	31.4296	22.5355	251.444	180.776
Triamcinolone	Hamster_repeat2_Pro2	1.02669	1.08857	1.08162	25.397	18.7267	208.946	116.979	Hamster_repeat2_Def2	0.991854	1.00945	0.936385	-5.87496	-4.41926	-49.3087	-24.1901	31.2719	23.1459	258.255	141.169
Tamoxifen citrate	Hamster_repeat2_Pro2	0.873065	0.863318	0.904267	-49.0524	-35.1182	-391.837	-289.369	Hamster_repeat2_Def2	0.795278	0.728106	0.778518	-80.238	-59.4275	-663.074	-359.503	31.1856	24.3094	271.236	70.1346
Methyl benzethonium chloride	Hamster_repeat2_Pro9	0.96086	0.857925	0.926488	-24.9496	-21.0867	-235.279	-72.1807	Hamster_repeat2_Def9	0.853548	0.839657	0.884151	-55.9988	-40.1563	-448.052	-324.529	31.0493	19.0697	212.773	252.348
Deptropine citrate	Hamster_repeat2_Pro13	0.845126	0.942767	0.820018	-41.6976	-41.2669	-460.444	-97.7732	Hamster_repeat2_Def13	0.792008	0.805063	0.726613	-72.4335	-55.8137	-622.752	-268.704	30.7359	14.5467	162.308	170.931
Fluocinonide	Hamster_repeat2_Pro10	1.01349	1.08155	1.08424	24.542	18.6725	208.341	95.8654	Hamster_repeat2_Def10	1.00417	0.992123	0.984457	-6.12893	-4.36378	-48.6897	-38.6269	30.671	23.0362	257.031	134.492
Nilvadipine	Hamster_repeat2_Pro9	1.07863	1.11096	1.14232	35.9437	26.3039	293.49	174.304	Hamster_repeat2_Def9	1.04997	0.93124	1.13685	5.3773	9.14084	101.991	9.93389	30.5664	17.163	191.5	164.371
Raloxifene hydrochloride	Hamster_repeat2_Pro11	0.930981	1.06051	0.881675	-12.3471	-18.2651	-203.797	-23.5555	Hamster_repeat2_Def11	0.757342	0.905333	0.746878	-42.5414	-59.7348	-666.502	-82.4093	30.1943	41.4697	462.706	58.8538
Atractyloside potassium salt	Hamster_repeat2_Pro10	1.15916	1.17729	1.11762	53.1638	38.7499	432.36	265.662	Hamster_repeat2_Def10	1.12599	1.00296	1.1508	23.3743	28.5896	318.994	47.7196	29.7895	10.1603	113.366	217.942
Clebopride maleate	Hamster_repeat2_Pro5	1.12017	1.01769	1.05364	13.5585	11.4085	127.292	39.5673	Hamster_repeat2_Def5	0.964053	0.980293	0.919671	-15.8762	-11.6004	-129.434	-77.8659	29.4347	23.0089	256.726	117.433
Dopamine hydrochloride	Hamster_repeat2_Pro15	0.960566	1.04303	1.00186	-2.40095	-1.84003	-20.5305	-9.09846	Hamster_repeat2_Def15	0.912441	0.893376	0.977295	-31.7476	-24.8149	-276.877	-111.915	29.3467	22.9749	256.346	102.816
Furazolidone	Hamster_repeat2_Pro11	0.417312	0.469688	0.521571	-163.582	-137.844	-1538.02	-476.001	Hamster_repeat2_Def11	0.50697	0.474297	0.475852	-192.902	-137.748	-1536.95	-1172.44	29.32	-0.0962049	-1.07342	696.435
Abacavir Sulfate	Hamster_repeat2_Pro12	1.0351	1.09836	1.0873	27.394	20.19	225.274	126.547	Hamster_repeat2_Def12	0.990374	0.793419	1.02598	-1.72292	-3.65141	-40.7412	-3.07793	29.1169	23.8414	266.015	129.625
Clorsulon	Hamster_repeat2_Pro7	1.06389	1.09597	1.11194	31.2428	22.459	250.591	176.475	Hamster_repeat2_Def7	1.01625	1.03854	0.9418	2.23317	1.85301	20.6753	6.70771	29.0096	20.606	229.915	169.768
Amiodarone hydrochloride	Hamster_repeat2_Pro6	0.800573	0.752526	0.707121	-82.3202	-65.8075	-734.26	-270.919	Hamster_repeat2_Def6	0.684914	0.673562	0.744002	-111.183	-83.4924	-931.582	-461.684	28.8631	17.6849	197.323	190.764
Diltiazem hydrochloride	Hamster_repeat2_Pro2	1.04849	1.04171	0.886477	5.24065	7.67622	85.6488	10.0255	Hamster_repeat2_Def2	0.92906	0.936548	1.01235	-23.3974	-18.5993	-207.525	-78.245	28.638	26.2755	293.174	88.2705
Sulconazole nitrate	Hamster_repeat2_Pro11	0.914785	0.934028	0.978219	-26.3702	-19.3434	-215.827	-125.764	Hamster_repeat2_Def11	0.843116	0.863012	0.780487	-54.9429	-42.6484	-475.857	-198.374	28.5726	23.305	260.03	72.6098
Oxfendazol	Hamster_repeat2_Pro13	0.828657	0.776169	0.875764	-56.1247	-46.179	-515.251	-171.766	Hamster_repeat2_Def13	0.775723	0.78852	0.760169	-84.5898	-60.2794	-672.579	-527.327	28.4652	14.1004	157.328	355.562
Ascorbic acid	Hamster_repeat2_Pro5	1.15742	1.12742	1.06994	38.7782	30.4193	339.409	135.089	Hamster_repeat2_Def5	1.06167	1.03767	1.01931	10.3446	7.4048	82.6204	61.1348	28.4337	23.0145	256.789	73.954
Flurbiprofen	Hamster_repeat2_Pro12	1.05791	1.10738	1.03155	16.7098	12.5949	140.53	68.1286	Hamster_repeat2_Def12	1.02196	0.974623	0.976859	-11.5018	-8.30182	-92.629	-62.4445	28.2116	20.8967	233.159	130.573
Bisoprolol fumarate	Hamster_repeat2_Pro5	1.19711	1.1552	1.21262	66.7817	48.5508	541.714	340.575	Hamster_repeat2_Def5	1.13372	1.21649	1.1305	39.2473	31.9561	356.556	123.118	27.5344	16.5947	185.158	217.457
Nevirapine	Hamster_repeat2_Pro16	1.08428	1.0588	0.99309	15.9326	12.7727	142.514	52.0275	Hamster_repeat2_Def16	1.03948	0.968026	0.975459	-11.41	-8.63891	-96.3902	-45.5497	27.3427	21.4116	238.904	97.5771
Chenodiol	Hamster_repeat2_Pro4	1.17796	1.07409	1.10484	28.6486	24.4669	272.994	81.2794	Hamster_repeat2_Def4	1.12431	1.58548	0.923912	1.50178	4.66523	52.0531	2.6027	27.1469	19.8017	220.941	78.6767
Nomifensine maleate	Hamster_repeat2_Pro2	1.16377	0.998939	1.03541	4.62648	6.31011	70.4062	9.04754	Hamster_repeat2_Def2	0.940702	0.929908	1.01122	-22.4255	-17.5513	-195.832	-78.711	27.052	23.8614	266.238	87.7585
Sildenafil	Hamster_repeat2_Pro15	1.06866	1.06316	1.14845	18.9622	15.2951	170.658	60.9121	Hamster_repeat2_Def15	0.970294	0.915997	1.06935	-7.92992	-9.49667	-105.961	-16.3517	26.8921	24.7918	276.619	77.2638
Suprofen	Hamster_repeat2_Pro11	1.14221	1.13266	1.06509	41.2722	31.8032	354.85	153.09	Hamster_repeat2_Def11	1.04102	1.08988	1.04957	14.5271	10.4726	116.85	79.7849	26.7451	21.3306	238	73.3048
Phenylpropanolamine hydrochloride	Hamster_repeat2_Pro5	1.12768	1.09091	1.08615	29.502	21.1547	236.038	171.053	Hamster_repeat2_Def5	1.01741	1.07648	1.00599	2.87977	2.1627	24.1308	11.9539	26.6222	18.992	211.907	159.099
Metoprolol-(+,-) (+)-tartrate salt	Hamster_repeat2_Pro10	1.11747	1.09088	1.04878	28.5429	21.1108	235.547	128.97	Hamster_repeat2_Def10	1.18168	1.02671	0.972015	2.11883	3.8374	42.8165	3.86975	26.4241	17.2734	192.731	125.1
Lacidipine	Hamster_repeat2_Pro8	0.984033	1.00603	1.13699	-0.560206	-0.722042	-8.05632	-1.11845	Hamster_repeat2_Def8	0.823302	0.915947	0.923962	-26.9304	-23.7019	-264.458	-72.6471	26.3701	22.9798	256.402	71.5287
Guanfacine hydrochloride	Hamster_repeat2_Pro5	1.05265	1.04294	1.05265	15.8417	11.2765	125.82	100.156	Hamster_repeat2_Def5	0.979405	0.991375	0.927631	-10.3556	-7.63519	-85.191	-47.721	26.1973	18.9117	211.011	147.877
Emedastine	Hamster_repeat2_Pro8	1.06351	1.03151	1.09614	19.1832	14.061	156.888	91.9646	Hamster_repeat2_Def8	0.982065	0.985005	1.08433	-6.73806	-6.09877	-68.0482	-17.4557	25.9212	20.1598	224.936	109.42
Pepstatin A	Hamster_repeat2_Pro6	1.02981	0.963224	0.90086	-11.7153	-11.5355	-128.71	-27.6009	Hamster_repeat2_Def6	0.855924	0.775566	0.908847	-37.5707	-38.4059	-428.521	-85.65	25.8554	26.8704	299.811	58.0492
Norcyclobenzaprine	Hamster_repeat2_Pro7	0.911335	0.938801	0.906789	-35.3658	-25.2364	-281.58	-216.774	Hamster_repeat2_Def7	0.834691	0.870403	0.800231	-60.6482	-44.9431	-501.461	-270.841	25.2823	19.7067	219.881	54.0662
Deoxycorticosterone	Hamster_repeat2_Pro12	0.862107	0.984946	0.96161	-11.9865	-11.9283	-133.092	-27.9648	Hamster_repeat2_Def12	0.905355	0.888134	0.936287	-37.2452	-26.7708	-298.701	-210.62	25.2587	14.8425	165.608	182.656
Adamantamine fumarate	Hamster_repeat2_Pro6	0.96208	0.995468	0.892347	-14.1535	-11.9898	-133.778	-40.7664	Hamster_repeat2_Def6	0.871824	0.925166	0.899242	-39.271	-28.3432	-316.244	-213.354	25.1175	16.3534	182.466	172.588
Azaguanine-8	Hamster_repeat2_Pro1	0.876429	0.748618	0.898593	-25.6705	-32.2432	-359.76	-51.7962	Hamster_repeat2_Def1	0.866375	0.824868	0.880452	-50.7548	-36.8194	-410.82	-263.504	25.0843	4.57624	51.0602	211.708
Oxaprozin	Hamster_repeat2_Pro14	1.14627	1.18279	1.03327	28.0204	33.6522	375.48	57.6991	Hamster_repeat2_Def14	1.5265	1.12997	1.07186	2.95705	8.92778	99.6133	5.13254	25.0634	24.7244	275.867	52.5666
Nimodipine	Hamster_repeat2_Pro12	1.00428	1.0384	0.975076	-1.66897	-1.22074	-13.6206	-8.12377	Hamster_repeat2_Def12	0.910087	0.947642	0.935167	-26.7028	-19.0777	-212.863	-161.322	25.0338	17.857	199.242	153.198
Fenoterol hydrobromide	Hamster_repeat2_Pro4	1.16073	1.0289	1.12298	27.618	28.5528	318.583	62.3925	Hamster_repeat2_Def4	1.01776	1.28762	1.0478	2.61411	6.42127	71.6465	4.60169	25.0039	22.1315	246.937	57.7908
Demeclocycline hydrochloride	Hamster_repeat2_Pro10	0.96543	1.46593	1.01566	0.131166	0.401477	4.47955	0.227497	Hamster_repeat2_Def10	0.920772	0.940508	0.949772	-24.8334	-17.7002	-197.493	-154.406	24.9646	18.1017	201.973	154.634
Benzamil hydrochloride	Hamster_repeat2_Pro9	0.901959	0.98667	0.8874	-31.905	-27.326	-304.895	-90.0528	Hamster_repeat2_Def9	0.790635	0.896987	0.812188	-56.7496	-50.1136	-559.152	-152.304	24.8446	22.7876	254.257	62.2511
Digoxin	Hamster_repeat2_Pro6	0.987305	0.993425	1.22124	-1.28087	-2.88453	-32.1846	-2.27306	Hamster_repeat2_Def6	0.955804	0.902094	0.936061	-26.0702	-18.8352	-210.157	-140.29	24.7893	15.9507	177.973	138.017
Tiapride hydrochloride	Hamster_repeat2_Pro3	1.05391	1.00837	0.96438	-0.209321	-0.164605	-1.83661	-0.723457	Hamster_repeat2_Def3	0.937888	0.895622	0.964281	-24.7958	-18.3389	-204.62	-112.056	24.5865	18.1743	202.783	111.332
Cephalothin sodium salt	Hamster_repeat2_Pro9	0.999239	1.07406	0.805345	-0.745062	-1.73781	-19.3899	-1.31765	Hamster_repeat2_Def9	0.910886	0.919189	1.01529	-25.2775	-22.8249	-254.673	-65.6957	24.5324	21.0871	235.283	64.378
Fipexide hydrochloride	Hamster_repeat2_Pro4	1.13962	1.01045	1.05853	12.5135	12.4614	139.041	29.1761	Hamster_repeat2_Def4	0.887488	0.993768	0.968052	-11.9288	-10.4367	-116.449	-32.4805	24.4424	22.8981	255.49	61.6566
Canrenone	Hamster_repeat2_Pro13	1.08279	1.07202	1.07839	25.1879	17.9293	200.05	159.253	Hamster_repeat2_Def13	1.02917	0.956045	1.01143	0.828878	0.623534	6.95719	3.41193	24.359	17.3058	193.092	155.841
Flumequine	Hamster_repeat2_Pro3	1.04887	1.05522	1.04162	14.4703	10.3007	114.931	91.4475	Hamster_repeat2_Def3	0.91904	0.979299	1.00237	-9.84324	-7.63836	-85.2264	-35.5772	24.3136	17.939	200.158	127.025
Acetylsalicylic acid	Hamster_repeat2_Pro15	0.997741	1.08313	1.05889	16.3975	12.8179	143.019	57.7852	Hamster_repeat2_Def15	0.961198	0.908577	1.08862	-7.53845	-11.1831	-124.777	-14.3707	23.9359	24.001	267.796	72.1559
Tolfenamic acid	Hamster_repeat2_Pro3	1.14879	1.17596	1.03886	31.3092	34.7004	387.177	67.375	Hamster_repeat2_Def3	1.06964	1.03107	0.990495	7.48802	5.67922	63.3669	29.6596	23.8212	29.0212	323.81	37.7154
Omeprazole	Hamster_repeat2_Pro7	1.01018	1.0887	0.850931	0.115105	0.235581	2.62854	0.206506	Hamster_repeat2_Def7	0.9166	0.975118	0.942317	-23.7032	-17.2148	-192.077	-121.899	23.8183	17.4504	194.706	122.105
Enrofloxacin	Hamster_repeat2_Pro16	1.00796	1.07011	0.999024	-0.357477	-0.269776	-3.01007	-1.44895	Hamster_repeat2_Def16	0.865623	0.99971	0.908608	-24.1011	-25.1284	-280.375	-54.0918	23.7436	24.8587	277.365	52.6428
Meclofenamic acid sodium salt monohydrate	Hamster_repeat2_Pro3	1.13798	1.1239	0.985561	20.9904	27.6706	308.74	41.5473	Hamster_repeat2_Def3	1.01158	0.945019	1.00119	-2.70976	-2.0146	-22.4783	-11.873	23.7002	29.6852	331.218	53.4204
Darifenacin hydrobromide	Hamster_repeat2_Pro13	0.987969	1.01106	0.988437	-7.46196	-5.31594	-59.3135	-46.6855	Hamster_repeat2_Def13	0.874623	0.920004	0.941427	-31.1024	-22.9532	-256.105	-142.477	23.6404	17.6373	196.791	95.7914
Tetracycline hydrochloride	Hamster_repeat2_Pro2	0.972062	1.08638	1.04035	8.8814	7.96889	88.9143	23.2866	Hamster_repeat2_Def2	0.989968	0.958173	0.877971	-14.3679	-12.9232	-144.193	-37.5436	23.2493	20.8921	233.107	60.8302
Silodosin	Hamster_repeat2_Pro16	1.0622	1.05048	0.96118	12.1088	10.5695	117.931	33.0936	Hamster_repeat2_Def16	1.05038	0.860568	0.935331	-11.016	-17.0221	-189.927	-20.78	23.1248	27.5915	307.858	53.8736
Nalbuphine hydrochloride	Hamster_repeat2_Pro2	1.13109	1.11317	1.03316	31.5892	26.6224	297.045	91.8974	Hamster_repeat2_Def2	1.03065	1.03456	1.10623	8.49378	6.56886	73.2933	31.0798	23.0954	20.0536	223.751	60.8176
Zaprinast	Hamster_repeat2_Pro5	1.04528	1.00941	1.03342	8.83174	6.30592	70.3595	53.7471	Hamster_repeat2_Def5	0.962298	0.96939	1.00837	-14.2262	-10.2322	-114.168	-79.9122	23.058	16.5381	184.527	133.659
Beclomethasone dipropionate	Hamster_repeat2_Pro11	0.937276	1.03276	0.990119	-5.99972	-4.8438	-54.0456	-19.2279	Hamster_repeat2_Def11	0.92897	0.943465	0.918476	-29.0358	-20.6821	-230.764	-182.019	23.0361	15.8383	176.719	162.791
Oxytetracycline dihydrate	Hamster_repeat2_Pro4	1.10505	1.04223	1.00265	10.1345	8.49516	94.7864	29.8011	Hamster_repeat2_Def4	0.887665	0.980874	0.96736	-12.8853	-10.6602	-118.943	-38.9542	23.0198	19.1554	213.729	68.7554
Bephenium hydroxynaphthoate	Hamster_repeat2_Pro12	1.05276	1.0239	1.0894	15.3697	11.2865	125.931	72.7489	Hamster_repeat2_Def12	0.973632	0.987302	1.03576	-7.63097	-5.59998	-62.4828	-36.2836	23.0007	16.8865	188.414	109.032
Acebutolol hydrochloride	Hamster_repeat2_Pro1	1.02656	1.05037	1.0396	11.0967	7.9031	88.1803	69.675	Hamster_repeat2_Def1	0.971619	0.976823	0.987021	-11.6835	-8.31726	-92.8014	-73.7927	22.7802	16.2204	180.982	143.468
Mianserine hydrochloride	Hamster_repeat2_Pro2	1.12732	1.15469	1.14887	50.7074	36.1371	403.206	315.822	Hamster_repeat2_Def2	1.06577	1.09447	1.15216	28.0929	21.9594	245.016	99.0137	22.6145	14.1777	158.19	216.808
Benidipine hydrochloride	Hamster_repeat2_Pro16	0.944962	0.948505	1.01658	-20.4335	-15.5729	-173.758	-79.2366	Hamster_repeat2_Def16	0.881886	0.817162	0.891108	-42.9524	-32.7205	-365.085	-166.881	22.519	17.1476	191.327	87.6448
Iodipamide	Hamster_repeat2_Pro12	1.04292	0.952428	1.06702	9.22534	8.59192	95.8659	23.0519	Hamster_repeat2_Def12	1.00126	0.943265	0.972529	-12.9778	-9.41698	-105.072	-67.2341	22.2032	18.0089	200.938	90.286
Hycanthone	Hamster_repeat2_Pro5	0.241259	0.228298	0.24666	-278.652	-198.39	-2213.57	-1757.33	Hamster_repeat2_Def5	0.189485	0.18025	0.178638	-300.855	-214.157	-2389.49	-1901.97	22.2025	15.7671	175.924	144.639
Paromomycin sulfate	Hamster_repeat2_Pro11	1.10097	1.14192	1.07518	32.1956	23.7168	264.625	149.221	Hamster_repeat2_Def11	1.07372	1.02623	1.03695	10.0314	7.21626	80.5168	56.2536	22.1642	16.5006	184.108	92.9676
Trimethoprim	Hamster_repeat2_Pro3	1.09519	1.07237	1.04166	22.6582	16.3596	182.535	122.654	Hamster_repeat2_Def3	1.01103	1.05526	0.938032	0.559828	0.513147	5.72554	1.42652	22.0984	15.8464	176.81	121.228
Azacytidine-5	Hamster_repeat2_Pro11	0.985182	0.964757	0.958624	-16.0477	-11.4347	-127.585	-100.154	Hamster_repeat2_Def11	0.860311	0.900631	0.924783	-38.1089	-27.9588	-311.956	-181.53	22.0611	16.5241	184.371	81.3758
Cefuroxime sodium salt	Hamster_repeat2_Pro9	0.995224	1.07277	0.801966	-1.04	-2.43731	-27.1947	-1.83842	Hamster_repeat2_Def9	0.944413	0.899909	0.954224	-22.9828	-16.6747	-186.051	-119.197	21.9428	14.2374	158.856	117.359
Triclosan	Hamster_repeat2_Pro15	1.10087	1.04542	1.0652	20.0369	14.5069	161.863	105.805	Hamster_repeat2_Def15	1.02295	0.983657	1.00377	-1.89547	-1.35478	-15.1162	-11.3953	21.9324	15.8617	176.979	117.201
Viloxazine hydrochloride	Hamster_repeat2_Pro11	1.06276	0.93058	1.04651	8.47245	9.31864	103.974	18.3199	Hamster_repeat2_Def11	0.959303	1.01101	0.889566	-13.4204	-12.5867	-140.438	-33.2618	21.8929	21.9053	244.413	51.5817
Moxonidine	Hamster_repeat2_Pro13	0.999507	0.995008	0.99448	-5.08338	-3.61838	-40.3728	-32.1494	Hamster_repeat2_Def13	0.847498	0.94365	0.765025	-26.9272	-38.2292	-426.549	-51.9849	21.8438	34.6108	386.176	19.8354
Benserazide hydrochloride	Hamster_repeat2_Pro12	1.03507	1.07187	1.03224	9.39441	6.73122	75.1048	54.9234	Hamster_repeat2_Def12	0.955726	0.922058	1.05718	-12.3995	-13.2892	-148.276	-27.2769	21.7939	20.0204	223.381	82.2003
Dipyrone	Hamster_repeat2_Pro9	0.850152	0.932023	0.980168	-19.3162	-19.3586	-215.997	-44.7819	Hamster_repeat2_Def9	0.873736	0.929852	0.825583	-41.0037	-34.5729	-385.753	-119.176	21.6875	15.2142	169.756	74.3945
Rabeprazole Sodium salt	Hamster_repeat2_Pro11	0.988619	1.02439	1.0151	2.20147	1.57217	17.5418	13.3658	Hamster_repeat2_Def11	0.965289	0.894389	0.953058	-19.186	-14.4138	-160.825	-79.4981	21.3875	15.986	178.366	92.8638
Rimexolone	Hamster_repeat2_Pro13	0.916079	0.660543	1.00298	-4.36253	-11.9837	-133.71	-7.61524	Hamster_repeat2_Def13	0.900777	1.01406	0.888883	-25.7129	-27.0574	-301.898	-57.3111	21.3504	15.0737	168.188	49.6958
Cefsulodin sodium salt	Hamster_repeat2_Pro11	1.09995	1.06985	1.00648	19.3438	15.5996	174.055	62.1734	Hamster_repeat2_Def11	0.899361	1.00024	1.03771	-2.00056	-2.18322	-24.3596	-4.34766	21.3444	17.7828	198.415	66.521
Paclitaxel	Hamster_repeat2_Pro2	0.278664	0.214318	0.231409	-272.611	-200.566	-2237.85	-1274.01	Hamster_repeat2_Def2	0.203275	0.199273	0.194168	-293.955	-209.241	-2334.65	-1858.84	21.3443	8.67546	96.7981	584.835
Azelastine HCl	Hamster_repeat2_Pro8	1.07006	0.969869	1.00734	-0.516789	-0.428648	-4.78272	-1.55358	Hamster_repeat2_Def8	0.883024	0.734108	0.887485	-21.8014	-30.0411	-335.189	-42.4893	21.2846	29.6125	330.407	40.9357
Equilin	Hamster_repeat2_Pro11	1.11141	1.03052	0.945589	4.0213	5.20014	58.0215	8.01811	Hamster_repeat2_Def11	0.95191	1.00943	0.960381	-17.192	-12.5486	-140.014	-84.9847	21.2133	17.7488	198.035	93.0028
Trichlormethiazide	Hamster_repeat2_Pro11	1.06303	1.0819	0.999748	17.8963	13.8879	154.957	64.6782	Hamster_repeat2_Def11	0.998272	0.91431	1.00821	-3.27731	-2.74567	-30.6353	-9.64782	21.1736	16.6336	185.592	74.326
Digitoxigenin	Hamster_repeat2_Pro6	1.0665	1.03726	1.06987	20.8086	14.8542	165.738	126.973	Hamster_repeat2_Def6	1.32459	1.00123	0.964056	-0.295241	-0.846442	-9.44433	-0.513975	21.1038	15.7006	175.182	127.487
Buspirone hydrochloride	Hamster_repeat2_Pro15	1.08781	1.08841	1.07371	28.6037	20.363	227.203	180.594	Hamster_repeat2_Def15	1.1713	0.899593	1.11471	7.56389	18.1345	202.34	13.343	21.0398	2.22841	24.8639	167.251
Nortriptyline hydrochloride	Hamster_repeat2_Pro4	0.88577	0.884257	0.942801	-43.1984	-31.787	-354.669	-201.67	Hamster_repeat2_Def4	0.832339	0.729347	0.796778	-64.2365	-54.2357	-605.145	-186.207	21.0382	22.4487	250.475	-15.4628
Liranaftate	Hamster_repeat2_Pro10	0.799541	0.750959	0.836739	-69.4023	-53.852	-600.864	-250.916	Hamster_repeat2_Def10	0.728641	0.700776	0.791011	-90.4263	-71.9584	-802.889	-301.48	21.024	18.1064	202.025	50.5644
Reserpine	Hamster_repeat2_Pro11	0.839625	0.954953	0.98932	-10.946	-13.2374	-147.698	-22.4653	Hamster_repeat2_Def11	0.944197	0.892166	0.919873	-31.9328	-23.0178	-256.825	-175.576	20.9867	9.78043	109.127	153.11
Aminopurine, 6-benzyl	Hamster_repeat2_Pro3	0.947562	1.09042	1.03054	4.89212	5.35356	59.7333	10.6126	Hamster_repeat2_Def3	1.01765	0.868324	0.934572	-16.0477	-18.3892	-205.181	-33.8619	20.9399	23.7428	264.915	44.4745
Trapidil	Hamster_repeat2_Pro13	0.999852	1.03318	1.04786	8.68228	6.24261	69.6531	48.9369	Hamster_repeat2_Def13	0.96387	1.05196	0.935589	-12.2317	-11.4339	-127.576	-30.4317	20.9139	17.6765	197.229	79.3687
Idazoxan hydrochloride	Hamster_repeat2_Pro12	0.914098	0.983668	1.00136	-8.17925	-6.50461	-72.5764	-27.3203	Hamster_repeat2_Def12	0.882645	0.942171	0.926769	-29.0898	-21.2226	-236.795	-144.329	20.9105	14.718	164.219	117.009
Thyroxine (L)	Hamster_repeat2_Pro6	0.988821	0.88711	0.788412	-16.8394	-27.5966	-307.914	-31.3409	Hamster_repeat2_Def6	0.906318	0.823922	0.894328	-37.539	-29.4613	-328.72	-130.569	20.6996	1.86475	20.8063	99.2277
Tetramisole hydrochloride	Hamster_repeat2_Pro7	1.08481	1.05977	1.10173	27.3578	19.5805	218.473	161.925	Hamster_repeat2_Def7	1.02826	1.07161	1.01543	6.83904	4.96839	55.4357	35.0866	20.5187	14.6121	163.037	126.839
Xamoterol hemifumarate	Hamster_repeat2_Pro12	1.05881	1.2885	1.40216	13.5799	36.9933	412.759	23.7185	Hamster_repeat2_Def12	0.954962	1.0293	0.988877	-6.92986	-5.18757	-57.8813	-29.2449	20.5098	42.1808	470.641	52.9634
Tolnaftate	Hamster_repeat2_Pro1	1.00058	1.04588	1.08766	12.164	9.47594	105.73	43.3705	Hamster_repeat2_Def1	0.960968	0.986046	1.00091	-8.29655	-5.9327	-66.1952	-49.6081	20.4605	15.4086	171.925	92.9786
Buflomedil hydrochloride	Hamster_repeat2_Pro6	1.07023	1.0977	1.04702	21.9596	15.8096	176.398	122.183	Hamster_repeat2_Def6	1.36769	1.01181	1.05013	1.60686	4.58331	51.1391	2.79821	20.3528	11.2263	125.259	119.385
Estrone	Hamster_repeat2_Pro12	1.07879	1.10695	1.03108	23.8656	17.9737	200.544	97.693	Hamster_repeat2_Def12	1.01927	0.977189	1.02889	3.66413	2.64917	29.5587	19.5887	20.2015	15.3245	170.986	78.1044
Amidopyrine	Hamster_repeat2_Pro2	1.03387	1.02843	0.922398	5.09613	4.90457	54.7237	12.28	Hamster_repeat2_Def2	0.9594	0.955169	1.04698	-15.099	-12.6828	-141.511	-44.2149	20.1951	17.5874	196.234	56.495
Venlafaxine	Hamster_repeat2_Pro9	0.769449	0.729146	0.766871	-87.2443	-62.5461	-697.87	-507.016	Hamster_repeat2_Def9	0.612447	0.517327	0.630451	-107.316	-100.436	-1120.63	-266.627	20.0713	37.8898	422.763	-240.39
Pipemidic acid	Hamster_repeat2_Pro12	1.05585	1.19358	1.10648	22.9396	24.341	271.589	50.8204	Hamster_repeat2_Def12	1.0184	1.08817	0.999552	3.01429	2.40862	26.8746	9.93204	19.9253	21.9324	244.715	40.8884
Flurandrenolide	Hamster_repeat2_Pro9	1.09576	1.00735	1.10945	25.2732	22.1049	246.64	68.8494	Hamster_repeat2_Def9	1.09779	0.889465	1.19308	5.44417	13.8444	154.472	9.55653	19.829	8.26052	92.1683	59.2929
Piperidolate hydrochloride	Hamster_repeat2_Pro14	1.07719	1.12683	1.00822	18.778	17.295	192.972	47.561	Hamster_repeat2_Def14	1.00627	0.955847	1.03168	-0.936926	-0.70658	-7.88379	-3.81011	19.715	18.0016	200.856	51.3712
Isoflupredone acetate	Hamster_repeat2_Pro1	1.07525	0.931668	1.06429	10.9008	13.4834	150.444	22.1418	Hamster_repeat2_Def1	0.984129	0.932883	0.988454	-8.80026	-6.42059	-71.6389	-43.6469	19.701	19.904	222.083	65.7888
Formoterol fumarate	Hamster_repeat2_Pro15	1.05186	0.919792	1.04236	7.33507	8.26023	92.165	15.633	Hamster_repeat2_Def15	0.958287	0.892695	1.02943	-12.192	-12.6968	-141.667	-27.3881	19.5271	20.9571	233.832	43.021
Clocortolone pivalate	Hamster_repeat2_Pro14	0.955784	0.921507	0.820887	-20.4389	-21.8329	-243.605	-45.0663	Hamster_repeat2_Def14	0.892569	0.956937	0.889876	-39.913	-29.9957	-334.682	-165.096	19.4741	8.16275	91.0774	120.029
Carisoprodol	Hamster_repeat2_Pro6	1.05934	1.07678	1.13518	22.9851	17.4478	194.678	90.6933	Hamster_repeat2_Def6	1.14654	1.04322	0.91298	3.58641	7.06936	78.8777	6.46626	19.3987	10.3785	115.8	84.227
Cyclizine hydrochloride	Hamster_repeat2_Pro7	1.02441	1.07833	1.11981	22.0145	17.7734	198.31	70.5494	Hamster_repeat2_Def7	1.01419	1.03547	1.01623	2.61866	1.86496	20.8087	16.4494	19.3958	15.9084	177.501	54.1
Methimazole	Hamster_repeat2_Pro10	1.03243	0.978079	1.05004	8.0495	6.03496	67.3362	33.701	Hamster_repeat2_Def10	0.971534	0.955062	1.0539	-11.2573	-9.57184	-106.8	-32.1987	19.3068	15.6068	174.136	65.8996
Methyldopate hydrochloride	Hamster_repeat2_Pro13	1.00015	1.02971	0.944004	-2.92437	-2.27783	-25.4153	-10.4316	Hamster_repeat2_Def13	0.924342	0.883009	1.00701	-22.12	-21.3746	-238.491	-53.0825	19.1956	19.0967	213.075	42.6509
Minocycline hydrochloride	Hamster_repeat2_Pro4	0.910391	0.896915	0.770097	-23.1036	-27.5205	-307.065	-47.766	Hamster_repeat2_Def4	0.903639	0.861649	0.892238	-42.1185	-30.1646	-336.567	-247.486	19.0149	2.64409	29.5019	199.72
Sulfabenzamide	Hamster_repeat2_Pro9	1.01793	1.04496	1.02087	4.29897	3.06414	34.1887	26.7276	Hamster_repeat2_Def9	0.953134	0.91729	1.03954	-14.6638	-14.1121	-157.458	-35.3362	18.9627	17.1762	191.647	62.0638
Androsterone	Hamster_repeat2_Pro6	1.14038	1.07745	1.05752	22.6352	17.5935	196.303	81.342	Hamster_repeat2_Def6	0.995522	1.02506	1.13043	3.6988	3.99829	44.6116	8.08923	18.9364	13.5952	151.691	73.2528
N-Acetyl-L-leucine	Hamster_repeat2_Pro12	1.06373	1.15452	1.11712	35.0514	27.7573	309.707	118.549	Hamster_repeat2_Def12	1.04875	1.0896	1.05405	16.2339	11.6333	129.8	94.78	18.8174	16.124	179.907	23.7689
Cephalosporanic acid, 7-amino	Hamster_repeat2_Pro6	1.07248	1.13722	1.1736	39.294	32.7934	365.899	116.594	Hamster_repeat2_Def6	1.11604	1.0297	1.07098	20.5032	15.9292	177.732	73.7985	18.7908	16.8643	188.166	42.7955
Linezolid	Hamster_repeat2_Pro6	1.03554	1.07871	0.999142	8.99247	6.83088	76.2168	35.3726	Hamster_repeat2_Def6	1.01444	0.921949	0.978836	-9.6919	-7.74237	-86.387	-31.959	18.6844	14.5733	162.604	67.3317
Alendronate sodium	Hamster_repeat2_Pro8	0.539189	0.585691	0.57034	-157.801	-113.302	-1264.19	-902.246	Hamster_repeat2_Def8	0.551181	0.506372	0.48691	-176.477	-129.655	-1446.65	-832.558	18.676	16.3537	182.469	-69.688
Clioquinol	Hamster_repeat2_Pro12	0.915031	1.00179	1.03372	-1.93568	-1.82703	-20.3855	-4.76288	Hamster_repeat2_Def12	0.951577	0.974699	0.921842	-20.5554	-14.8302	-165.471	-112.051	18.6198	13.0032	145.085	107.289
(-)-Isoproterenol hydrochloride	Hamster_repeat2_Pro14	0.887672	1.00354	1.08877	-0.746607	-1.2346	-13.7753	-1.38694	Hamster_repeat2_Def14	0.964996	0.93477	0.955801	-19.2842	-13.7486	-153.402	-119.51	18.5376	12.514	139.627	118.123
Ketorolac tromethamine	Hamster_repeat2_Pro12	1.05225	1.07983	1.04147	15.6269	11.1706	124.638	93.818	Hamster_repeat2_Def12	1.00005	0.954095	1.05535	-2.76056	-2.29157	-25.5687	-8.28449	18.3875	13.4622	150.206	102.103
Pramipexole	Hamster_repeat2_Pro13	0.96228	1.00008	0.999568	-3.40572	-2.43903	-27.214	-20.0206	Hamster_repeat2_Def13	0.947476	1.00124	0.947538	-21.7346	-15.8628	-176.992	-107.514	18.3288	13.4238	149.778	87.4938
Pefloxacine	Hamster_repeat2_Pro6	1.14378	1.06776	1.07337	21.4293	16.5503	184.663	78.8104	Hamster_repeat2_Def6	1.00143	1.01797	1.05553	3.19756	2.31301	25.8079	17.0169	18.2318	14.2373	158.855	61.7935
Flucytosine	Hamster_repeat2_Pro12	1.05704	1.0464	0.965954	11.6386	9.57444	106.829	35.6338	Hamster_repeat2_Def12	1.00897	0.990698	0.959913	-6.57542	-4.72925	-52.7675	-36.9448	18.214	14.3037	159.596	72.5787
Tinidazole	Hamster_repeat2_Pro10	0.981172	1.09545	1.09502	21.5382	21.6226	241.258	49.858	Hamster_repeat2_Def10	1.14233	1.0072	1.48004	3.36354	10.1296	113.023	5.83887	18.1747	11.493	128.236	44.0191
Chloroxine	Hamster_repeat2_Pro2	0.560413	0.621149	0.618022	-136.575	-100.827	-1125	-624.207	Hamster_repeat2_Def2	0.596101	0.582738	0.568793	-154.592	-110.146	-1228.97	-965.7	18.0178	9.31881	103.976	341.493
Biotin	Hamster_repeat2_Pro6	0.977437	1.01575	1.03928	2.38153	1.73921	19.4056	11.7265	Hamster_repeat2_Def6	0.998572	0.955397	0.965694	-15.6072	-11.1888	-124.841	-90.7142	17.9887	12.928	144.246	102.441
Mometasone furoate	Hamster_repeat2_Pro8	0.924324	0.963613	1.00701	-15.2272	-11.6797	-130.318	-57.5079	Hamster_repeat2_Def8	0.913256	0.851778	0.914707	-33.1816	-24.682	-275.394	-144.96	17.9544	13.0023	145.076	87.4521
Fursultiamine Hydrochloride	Hamster_repeat2_Pro13	1.09773	1.03809	1.07948	24.9551	18.1873	202.928	124.803	Hamster_repeat2_Def13	1.02901	1.02203	1.03871	7.26021	5.16857	57.6692	45.8361	17.6948	13.0187	145.259	78.9674
Mepivacaine hydrochloride	Hamster_repeat2_Pro15	1.05841	1.01039	1.05943	17.617	12.7525	142.288	93.177	Hamster_repeat2_Def15	1.00876	0.927587	1.02669	-0.0757634	-0.0643139	-0.717594	-0.217369	17.6927	12.8168	143.006	93.3944
Medrysone	Hamster_repeat2_Pro10	1.06404	1.15487	1.04747	15.5294	13.9866	156.058	40.5036	Hamster_repeat2_Def10	1.00342	1.02131	0.997397	-2.02637	-1.44334	-16.1043	-12.7067	17.5558	15.4299	172.162	53.2103
Apramycin	Hamster_repeat2_Pro13	1.16557	1.07958	1.08039	22.3092	18.2829	203.995	68.9069	Hamster_repeat2_Def13	1.02233	1.05387	1.0188	4.81418	3.43997	38.3821	29.0349	17.495	14.8429	165.612	39.872
Chlorothiazide	Hamster_repeat2_Pro4	0.999908	1.07211	1.08239	20.5794	16.2068	180.83	70.7979	Hamster_repeat2_Def4	1.0179	1.01585	1.02127	3.22902	2.29843	25.6452	20.4217	17.3503	13.9084	155.185	50.3763
Sulfaquinoxaline sodium salt	Hamster_repeat2_Pro10	1.24306	1.03018	1.28043	18.788	42.7919	477.459	33.3036	Hamster_repeat2_Def10	0.979453	1.03987	1.30175	1.56192	4.21062	46.9808	2.72997	17.2261	38.5813	430.478	30.5736
Amfepramone hydrochloride	Hamster_repeat2_Pro2	1.1568	1.12112	1.04642	32.2788	28.5407	318.448	86.4621	Hamster_repeat2_Def2	1.08551	1.09241	1.23591	15.0549	20.0436	223.64	29.6912	17.2239	8.4971	94.808	56.7709
Zardaverine	Hamster_repeat2_Pro13	1.02313	0.966487	0.993844	-5.40492	-3.91532	-43.6859	-28.4069	Hamster_repeat2_Def13	0.940574	0.881674	0.967344	-22.529	-17.5873	-196.233	-79.7547	17.1241	13.6719	152.547	51.3477
Felbinac	Hamster_repeat2_Pro12	1.04903	1.12156	1.09385	29.2975	21.8638	243.949	125.701	Hamster_repeat2_Def12	1.0462	1.10719	1.02374	12.3071	9.56109	106.68	44.3044	16.9904	12.3027	137.269	81.3966
(+) -Levobunolol hydrochloride	Hamster_repeat2_Pro11	1.04922	1.01172	0.970524	0.921728	0.698183	7.7901	3.67208	Hamster_repeat2_Def11	0.993893	0.93111	0.84	-16.062	-19.1263	-213.405	-33.2132	16.9837	19.8245	221.195	36.8853
Mephenesin	Hamster_repeat2_Pro3	1.04272	1.05417	0.984603	11.5977	8.68556	96.9107	48.8356	Hamster_repeat2_Def3	1.03668	0.993507	0.963211	-5.3448	-3.99502	-44.5752	-22.7354	16.9425	12.6806	141.486	71.571
Nialamide	Hamster_repeat2_Pro14	0.944716	0.660661	1.12414	-1.76079	-5.26442	-58.7387	-3.05784	Hamster_repeat2_Def14	0.995837	0.906632	0.952055	-18.6293	-14.6309	-163.247	-64.6493	16.8685	9.36652	104.509	61.5915
Ebselen	Hamster_repeat2_Pro10	1.13025	0.888301	1.13011	9.11214	21.3793	238.543	16.106	Hamster_repeat2_Def10	0.975386	1.04246	0.986831	-7.68735	-5.71718	-63.7904	-33.6181	16.7995	27.0964	302.334	49.7241
Miglitol	Hamster_repeat2_Pro7	1.10821	1.00702	1.07087	18.9679	15.8222	176.539	56.3394	Hamster_repeat2_Def7	1.09724	1.02679	0.888039	2.2111	3.90257	43.5437	4.05626	16.7568	11.9196	132.995	52.2831
Molindone hydrochloride	Hamster_repeat2_Pro13	1.1456	1.12382	1.03246	31.4106	29.1047	324.741	78.9699	Hamster_repeat2_Def13	1.09362	0.980645	1.15198	14.6886	20.1865	225.235	28.652	16.722	8.91821	99.5066	50.3179
Tioconazole	Hamster_repeat2_Pro2	1.02355	1.01833	0.952525	3.16401	2.39984	26.7767	12.5294	Hamster_repeat2_Def2	0.910947	0.960481	1.02779	-13.5404	-12.3234	-137.5	-34.8219	16.7044	14.7232	164.277	47.3512
Estramustine	Hamster_repeat2_Pro16	0.249399	0.268007	0.211943	-270.544	-196.093	-2187.94	-1414.97	Hamster_repeat2_Def16	0.222374	0.217135	0.198034	-287.248	-204.617	-2283.06	-1799.32	16.7041	8.52461	95.1149	384.354
Tribenoside	Hamster_repeat2_Pro13	0.939056	0.917611	0.901115	-33.054	-23.6134	-263.471	-199.878	Hamster_repeat2_Def13	0.743529	0.861985	0.825481	-49.7537	-46.4891	-518.71	-123.846	16.6997	22.8756	255.239	-76.0316
Protriptyline hydrochloride	Hamster_repeat2_Pro12	1.04182	0.867405	0.989158	-3.30611	-4.69784	-52.417	-6.381	Hamster_repeat2_Def12	0.965334	0.937492	0.953941	-19.9692	-14.2293	-158.766	-124.584	16.6631	9.53148	106.349	118.203
Penbutolol sulfate	Hamster_repeat2_Pro14	0.968895	0.88999	0.810006	-23.666	-29.0659	-324.308	-48.2244	Hamster_repeat2_Def14	0.760161	0.843504	0.893943	-40.3217	-41.4893	-462.924	-91.435	16.6557	12.4234	138.616	43.2106
Adrenosterone	Hamster_repeat2_Pro12	1.1951	1.37426	1.35094	49.5612	78.3912	874.664	92.9703	Hamster_repeat2_Def12	1.12744	1.0999	1.09544	32.9103	23.4843	262.031	201.71	16.6509	54.9068	612.633	-108.739
Pipenzolate bromide	Hamster_repeat2_Pro10	1.07278	1.05972	1.04743	18.3939	13.1023	146.191	115.265	Hamster_repeat2_Def10	1.04755	1.18106	0.8247	1.76921	4.88528	54.5084	3.08729	16.6247	8.21698	91.6825	112.178
Cefoxitin sodium salt	Hamster_repeat2_Pro11	1.08821	1.04532	1.0151	12.5292	9.35661	104.398	53.5562	Hamster_repeat2_Def11	0.997871	1.03674	0.995513	-4.01038	-2.87729	-32.1039	-23.1138	16.5396	12.2339	136.502	76.6701
Carteolol hydrochloride	Hamster_repeat2_Pro6	1.03456	1.11211	1.03787	9.49871	7.41635	82.7493	33.6078	Hamster_repeat2_Def6	1.03423	0.989537	0.975448	-6.89263	-5.02541	-56.0719	-34.3623	16.3913	12.4418	138.821	67.9701
Cyclobenzaprine hydrochloride	Hamster_repeat2_Pro6	1.05745	1.05721	1.11617	16.938	12.4929	139.392	77.8752	Hamster_repeat2_Def6	1.04462	0.972	1.51894	0.604689	1.86335	20.7906	1.04841	16.3333	10.6296	118.602	76.8268
Palonosetron hydrochloride	Hamster_repeat2_Pro16	0.956781	0.953625	0.862038	-16.4654	-14.1349	-157.713	-46.2835	Hamster_repeat2_Def16	0.9183	0.899908	0.939245	-32.7867	-23.4348	-261.478	-197.043	16.3213	9.29987	103.765	150.759
Fluorometholone	Hamster_repeat2_Pro9	0.93577	1.00983	0.881295	-18.7323	-18.4519	-205.88	-44.1167	Hamster_repeat2_Def9	0.902246	0.859485	0.948069	-35.0101	-27.4304	-306.06	-122.442	16.2779	8.97856	100.18	78.3254
Pioglitazone	Hamster_repeat2_Pro2	0.288125	0.245964	0.244087	-273.941	-197.063	-2198.76	-1536.4	Hamster_repeat2_Def2	0.209746	0.200822	0.213987	-290.14	-206.535	-2304.45	-1833.65	16.1984	9.4721	105.687	297.252
Fenofibrate	Hamster_repeat2_Pro4	1.18005	1.04333	1.00812	5.58018	8.08119	90.1674	10.7096	Hamster_repeat2_Def4	0.979155	1.02204	0.979497	-10.5999	-7.6221	-85.0449	-59.69	16.1801	15.7033	175.212	70.3996
Monensin sodium salt	Hamster_repeat2_Pro10	0.186694	0.163973	0.175119	-302.58	-215.478	-2404.23	-1902.28	Hamster_repeat2_Def10	0.120429	0.13185	0.130929	-318.755	-226.901	-2531.69	-2014.8	16.1749	11.4239	127.464	112.523
Isocarboxazid	Hamster_repeat2_Pro10	1.3156	0.854634	0.895212	-2.61507	-7.93111	-88.4928	-4.53785	Hamster_repeat2_Def10	0.821104	0.928504	0.953945	-18.6806	-20.0715	-223.952	-41.0227	16.0655	12.1404	135.459	36.4848
Trifluridine	Hamster_repeat2_Pro14	0.342774	0.362637	0.290074	-228.967	-171.651	-1915.23	-958.998	Hamster_repeat2_Def14	0.221262	0.29316	0.286548	-244.992	-185.994	-2075.26	-966.158	16.0245	14.3431	160.036	7.16002
Reboxetine mesylate	Hamster_repeat2_Pro8	1.08908	1.02246	1.0318	7.89106	5.87394	65.5396	34.3346	Hamster_repeat2_Def8	0.984328	0.986906	1.02168	-7.98032	-5.71022	-63.7128	-47.3697	15.8714	11.5842	129.252	81.7042
Metolazone	Hamster_repeat2_Pro2	1.11	0.99434	1.10228	23.799	23.4917	262.113	55.9401	Hamster_repeat2_Def2	0.999854	1.04334	1.13759	7.98061	8.56194	95.5314	17.5436	15.8184	14.9298	166.582	38.3965
Lansoprazole	Hamster_repeat2_Pro14	1.0038	1.02542	1.13658	3.76095	4.08538	45.5834	8.19833	Hamster_repeat2_Def14	1.02645	0.921791	0.969339	-11.9943	-10.1372	-113.108	-34.7008	15.7553	14.2226	158.691	42.8992
Fleroxacin	Hamster_repeat2_Pro15	1.00077	1.02992	0.993152	-2.97987	-2.12942	-23.7594	-17.9565	Hamster_repeat2_Def15	1.03662	0.948202	0.946734	-18.5822	-15.5501	-173.503	-54.83	15.6023	13.4206	149.743	36.8735
Fluvoxamine maleate	Hamster_repeat2_Pro13	1.32203	1.10032	1.09511	7.92608	17.3675	193.781	14.1065	Hamster_repeat2_Def13	1.0151	0.975973	0.987805	-7.66178	-5.47819	-61.1239	-45.8695	15.5879	22.8457	254.905	59.976
Chlormadinone acetate	Hamster_repeat2_Pro13	1.02234	1.00885	1.01974	3.89513	2.77278	30.9378	24.6117	Hamster_repeat2_Def13	0.973954	0.945271	1.02905	-11.6539	-9.01442	-100.58	-42.6156	15.549	11.7872	131.518	67.2273
Levopropoxyphene napsylate	Hamster_repeat2_Pro14	1.05432	1.06864	1.05044	16.4445	11.708	130.635	103.689	Hamster_repeat2_Def14	1.15792	1.00994	1.01397	0.904335	1.19333	13.3148	1.78933	15.5402	10.5147	117.32	101.899
Cisapride	Hamster_repeat2_Pro6	0.994676	0.972065	1.03127	-5.08622	-3.69951	-41.278	-25.8375	Hamster_repeat2_Def6	0.818801	0.936476	0.92735	-20.5762	-20.5426	-229.208	-47.8654	15.49	16.8431	187.93	22.0279
Trimetazidine dihydrochloride	Hamster_repeat2_Pro7	1.12398	1.10858	1.04503	33.2798	25.6119	285.77	124.048	Hamster_repeat2_Def7	1.04046	1.08654	1.05916	18.0526	12.9524	144.519	104.011	15.2272	12.6595	141.251	20.0369
Alclometasone dipropionate	Hamster_repeat2_Pro10	1.08805	1.01186	1.10035	25.0764	20.2635	226.094	80.1758	Hamster_repeat2_Def10	0.999893	1.03642	1.04441	9.86043	7.08026	78.9993	56.3441	15.216	13.1833	147.095	23.8317
Epirizole	Hamster_repeat2_Pro1	1.00296	0.97437	0.997231	-4.26972	-3.04363	-33.9598	-26.5089	Hamster_repeat2_Def1	0.944618	1.01224	0.95256	-19.4572	-14.5464	-162.304	-82.6752	15.1874	11.5028	128.345	56.1664
Nilutamide	Hamster_repeat2_Pro12	0.982627	0.958018	0.985502	-9.56348	-6.81718	-76.0639	-59.3815	Hamster_repeat2_Def12	0.983895	0.934096	0.89691	-24.698	-19.2538	-214.828	-87.8456	15.1345	12.4366	138.764	28.4641
Alfaxalone	Hamster_repeat2_Pro13	0.973916	1.05376	1.06958	13.705	11.4449	127.699	40.6131	Hamster_repeat2_Def13	1.0336	0.929872	1.00428	-1.41116	-1.20678	-13.4649	-3.99404	15.1162	12.6517	141.164	44.6071
Homochlorcyclizine dihydrochloride	Hamster_repeat2_Pro4	0.923179	0.832847	0.868359	-45.6476	-36.1134	-402.942	-154.841	Hamster_repeat2_Def4	0.782325	0.853748	0.731388	-60.7334	-57.3602	-640.007	-149.336	15.0857	21.2468	237.065	-5.50516
Pentolinium bitartrate	Hamster_repeat2_Pro3	1.02709	1.10286	1.04103	10.8179	8.24256	91.9678	41.9941	Hamster_repeat2_Def3	0.997466	0.998534	0.979368	-4.18935	-2.98312	-33.2847	-26.368	15.0072	11.2257	125.253	68.3622
Ezetimibe	Hamster_repeat2_Pro16	1.07287	1.13752	1.02963	18.8703	16.2896	181.754	52.5338	Hamster_repeat2_Def16	1.01988	1.05151	1.01005	3.91987	2.8072	31.3218	23.0472	14.9504	13.4824	150.432	29.4865
Nandrolone	Hamster_repeat2_Pro13	0.9822	1.06396	1.05359	14.5919	11.4519	127.776	50.7553	Hamster_repeat2_Def13	1.00809	1.04844	0.993971	-0.328408	-0.237864	-2.65401	-1.72815	14.9203	11.6897	130.43	52.4835
Probucol	Hamster_repeat2_Pro5	1.05191	1.04761	1.07209	15.5591	11.084	123.672	97.3848	Hamster_repeat2_Def5	1.06765	0.987035	1.01097	0.658037	0.504869	5.63317	2.48249	14.9011	10.5792	118.039	94.9023
Diethylstilbestrol	Hamster_repeat2_Pro10	0.979669	1.18461	1.01708	0.960001	1.74598	19.4811	1.75208	Hamster_repeat2_Def10	0.927371	0.944071	1.06504	-13.9251	-16.0311	-178.87	-29.3074	14.8851	17.777	198.351	31.0595
Mefloquine hydrochloride	Hamster_repeat2_Pro2	0.935969	0.883096	0.854713	-42.2703	-32.3966	-361.471	-160.151	Hamster_repeat2_Def2	0.622799	0.747613	0.754109	-57.1492	-64.6948	-721.844	-121.428	14.8789	32.2982	360.373	-38.7228
Bacampicillin hydrochloride	Hamster_repeat2_Pro6	1.0414	1.00479	1.18682	4.78686	7.46191	83.2577	9.01043	Hamster_repeat2_Def6	1.0549	0.93281	0.970869	-10.0658	-9.6379	-107.537	-24.3853	14.8526	17.0998	190.794	33.3957
Halofantrine hydrochloride	Hamster_repeat2_Pro13	0.909077	0.960419	0.921288	-31.374	-22.6505	-252.727	-169.97	Hamster_repeat2_Def13	0.856665	0.771739	0.866949	-46.141	-38.9334	-434.407	-133.913	14.767	16.2829	181.679	-36.0578
Tenatoprazole	Hamster_repeat2_Pro8	1.02969	1.03668	1.01733	7.50686	5.34479	59.6354	47.3205	Hamster_repeat2_Def8	1.04961	0.977595	0.905536	-7.10372	-7.80822	-87.1217	-15.3665	14.6106	13.153	146.757	62.687
Fulvestrant	Hamster_repeat2_Pro2	0.73047	0.744967	0.723877	-101.078	-71.9751	-803.075	-636.172	Hamster_repeat2_Def2	0.690373	0.690452	0.69638	-115.646	-82.3175	-918.473	-731.37	14.5675	10.3424	115.398	95.1988
Rufloxacin	Hamster_repeat2_Pro15	1.01391	0.901526	1.045	1.04491	1.20926	13.4925	2.19289	Hamster_repeat2_Def15	0.94472	0.884072	1.03632	-13.4271	-15.8136	-176.443	-27.9197	14.472	17.0228	189.935	30.1126
Toltrazuril	Hamster_repeat2_Pro14	1.00965	1.14436	1.05105	10.0025	10.5109	117.277	22.3175	Hamster_repeat2_Def14	0.988809	0.939753	1.08423	-4.45795	-5.00566	-55.8516	-9.51743	14.4605	15.5165	173.129	31.835
Fosinopril	Hamster_repeat2_Pro15	1.07792	1.03576	1.05933	18.1629	12.9998	145.048	107.479	Hamster_repeat2_Def15	1.07472	0.856037	1.1726	3.70648	9.68636	108.077	6.49271	14.4564	3.31343	36.9702	100.986
Vancomycin hydrochloride	Hamster_repeat2_Pro7	0.180115	0.149148	0.180715	-299.982	-214.158	-2389.51	-1828.78	Hamster_repeat2_Def7	0.142824	0.133797	0.146268	-314.436	-223.828	-2497.4	-1987.43	14.454	9.66982	107.893	158.655
Triprolidine hydrochloride	Hamster_repeat2_Pro4	1.12227	1.06405	1.09449	30.3982	22.0649	246.193	157.051	Hamster_repeat2_Def4	1.02835	1.11566	1.05783	15.9929	12.5414	139.933	55.7729	14.4053	9.52347	106.26	101.278
Homatropine hydrobromide (R,S)	Hamster_repeat2_Pro1	1.02918	1.05069	1.04825	14.2381	10.1402	113.141	89.4301	Hamster_repeat2_Def1	1.0162	1.00862	0.991034	-0.141854	-0.10105	-1.12749	-0.888308	14.38	10.2412	114.269	90.3184
Melengestrol acetate	Hamster_repeat2_Pro15	1.06825	0.969881	1.05963	14.9246	12.9099	144.044	41.4053	Hamster_repeat2_Def15	1.02113	1.01253	0.858388	0.56525	0.827192	9.22954	1.08161	14.3594	12.0827	134.815	40.3237
Canrenoic acid potassium salt	Hamster_repeat2_Pro2	1.07839	1.07648	1.03919	24.3235	17.4278	194.454	142.228	Hamster_repeat2_Def2	1.03806	1.01555	1.08698	10.0373	7.4875	83.5432	43.159	14.2862	9.94032	110.911	99.0688
Ranolazine	Hamster_repeat2_Pro14	1.03037	1.04834	1.10736	13.2889	10.1224	112.942	51.6502	Hamster_repeat2_Def14	1.00416	0.868527	1.02932	-0.850786	-1.15895	-12.9312	-1.6645	14.1397	11.2813	125.873	53.3147
Spaglumic acid	Hamster_repeat2_Pro14	1.11142	1.1799	0.999111	16.5181	24.0725	268.594	31.6448	Hamster_repeat2_Def14	0.961012	1.01664	1.04752	2.51097	1.96036	21.873	8.88649	14.0071	22.1122	246.721	22.7583
Hydroflumethiazide	Hamster_repeat2_Pro1	0.985189	1.01545	1.00465	-1.58143	-1.1274	-12.5791	-9.80847	Hamster_repeat2_Def1	0.981489	0.965751	0.966287	-15.5069	-11.0398	-123.179	-97.8492	13.9255	9.91244	110.6	88.0407
Thalidomide	Hamster_repeat2_Pro3	0.979549	1.06807	0.972816	-8.82837	-7.5233	-83.9426	-25.1472	Hamster_repeat2_Def3	0.923654	0.919291	1.02933	-22.581	-21.5736	-240.712	-54.8323	13.7527	14.0503	156.769	29.6851
Sulfachloropyridazine	Hamster_repeat2_Pro9	1.04596	0.945897	0.925106	-16.117	-15.898	-177.384	-37.9078	Hamster_repeat2_Def9	0.980011	0.841738	0.877554	-29.8646	-32.6918	-364.765	-64.7727	13.7476	16.7939	187.381	26.8649
Fluocinolone acetonide	Hamster_repeat2_Pro15	1.19279	1.22061	1.07342	37.3541	45.0287	502.416	76.7815	Hamster_repeat2_Def15	1.06682	1.11906	1.07522	23.611	17.0926	190.714	124.805	13.743	27.9361	311.702	-48.0233
Testosterone propionate	Hamster_repeat2_Pro6	1.10233	1.00654	0.893222	-0.31668	-0.547699	-6.11105	-0.583105	Hamster_repeat2_Def6	0.962586	0.929697	1.03226	-14.042	-11.8632	-132.366	-40.6558	13.7253	11.3155	126.255	40.0727
Dirithromycin	Hamster_repeat2_Pro7	1.1107	0.946313	1.02674	3.35866	4.29724	47.9472	6.72528	Hamster_repeat2_Def7	0.973385	0.961813	1.06362	-10.3371	-9.07512	-101.257	-27.9943	13.6958	13.3724	149.204	34.7196
Clopidogrel	Hamster_repeat2_Pro16	1.06781	1.02819	1.03402	9.02521	6.46143	72.0946	53.2414	Hamster_repeat2_Def16	1.04852	0.991842	0.927413	-4.65913	-4.34932	-48.5283	-11.6102	13.6843	10.8107	120.623	64.8517
Rifaximin	Hamster_repeat2_Pro15	0.989204	0.968907	0.894492	-12.4739	-10.268	-114.567	-38.137	Hamster_repeat2_Def15	0.937495	0.908657	0.936996	-26.0868	-18.607	-207.611	-160.751	13.613	8.33904	93.0444	122.614
Gentamicine sulfate	Hamster_repeat2_Pro2	0.872412	0.981122	0.97812	-8.22084	-7.81167	-87.1602	-20.0788	Hamster_repeat2_Def2	0.921516	0.997724	0.945147	-21.7557	-16.4455	-183.494	-87.4957	13.5348	8.63385	96.3337	67.4169
Mefexamide hydrochloride	Hamster_repeat2_Pro3	1.00877	1.03178	0.984713	-0.0847591	-0.0608437	-0.678874	-0.485779	Hamster_repeat2_Def3	1.00138	0.853243	0.945842	-13.614	-15.6044	-174.109	-28.7224	13.5292	15.5436	173.43	28.2366
Benoxinate hydrochloride	Hamster_repeat2_Pro1	1.30236	1.28054	1.28729	100.977	71.907	802.316	635.069	Hamster_repeat2_Def1	1.30781	1.22379	1.27128	87.4818	67.4537	752.628	323.713	13.4951	4.45329	49.6884	311.356
Benzbromarone	Hamster_repeat2_Pro5	1.11971	1.10394	1.02891	29.9436	24.3279	271.444	94.4355	Hamster_repeat2_Def5	1.05732	1.05442	1.041	16.4834	11.7348	130.933	104.035	13.4602	12.5931	140.51	-9.59906
Pravastatin	Hamster_repeat2_Pro15	1.05696	0.917763	1.08369	8.03795	11.3622	126.776	15.5385	Hamster_repeat2_Def15	0.978974	0.907293	1.07656	-5.41652	-7.2171	-80.5262	-10.6793	13.4545	18.5793	207.302	26.2178
Bambuterol hydrochloride	Hamster_repeat2_Pro5	1.11375	1.03639	0.981513	6.79209	6.87618	76.7222	15.6094	Hamster_repeat2_Def5	1.06593	0.984776	0.942378	-6.36579	-6.1211	-68.2974	-15.3535	13.1579	12.9973	145.02	30.9629
Urapidil hydrochloride	Hamster_repeat2_Pro12	1.10012	1.07297	0.983185	17.2023	16.189	180.631	42.4684	Hamster_repeat2_Def12	0.988117	1.02149	1.02027	4.07136	2.90832	32.4501	24.6413	13.1309	13.2807	148.181	17.8271
Streptomycin sulfate	Hamster_repeat2_Pro5	1.20548	1.178	1.05583	33.4753	41.2446	460.194	68.1147	Hamster_repeat2_Def5	1.17017	1.08372	1.05445	20.4013	18.9373	211.296	51.1815	13.0739	22.3073	248.898	16.9332
Selegiline hydrochloride	Hamster_repeat2_Pro7	1.13457	0.981866	1.07199	13.1264	15.4873	172.803	27.2692	Hamster_repeat2_Def7	1.16179	0.916637	1.0099	0.0837623	0.1753	1.95594	0.149861	13.0426	15.312	170.847	27.1193
Moxifloxacin	Hamster_repeat2_Pro15	1.07666	0.904774	1.05302	6.8675	10.2702	114.592	13.0633	Hamster_repeat2_Def15	0.988747	0.916678	1.01722	-6.16809	-5.18048	-57.8021	-18.0663	13.0356	15.4507	172.394	31.1296
Glafenine hydrochloride	Hamster_repeat2_Pro4	1.09771	1.00864	1.01093	0.590549	0.49061	5.47407	1.76923	Hamster_repeat2_Def4	0.973488	1.00583	0.937544	-12.4102	-9.16047	-102.21	-56.7765	13.0007	9.65108	107.684	58.5457
Dehydroisoandosterone 3-acetate	Hamster_repeat2_Pro12	1.06628	0.864993	1.07282	5.901	11.7532	131.139	10.6244	Hamster_repeat2_Def12	0.965407	0.989	1.03173	-7.00691	-5.16084	-57.583	-32.5083	12.9079	16.9141	188.722	43.1327
Trazodone hydrochloride	Hamster_repeat2_Pro4	1.15956	1.0341	1.092	21.7969	20.9613	233.879	52.5658	Hamster_repeat2_Def4	1.00136	1.03413	1.06052	8.92066	6.48416	72.3482	45.5637	12.8763	14.4771	161.531	7.00211
Loteprednol etabonate	Hamster_repeat2_Pro16	0.957933	1.00856	0.865087	-11.4078	-12.6759	-141.433	-24.51	Hamster_repeat2_Def16	0.913427	0.938086	0.989361	-24.2013	-18.2657	-203.803	-98.0479	12.7934	5.58982	62.3694	73.5379
Prilocaine hydrochloride	Hamster_repeat2_Pro3	1.06681	1.02429	1.02122	5.47937	3.9456	44.0238	30.427	Hamster_repeat2_Def3	1.00636	0.958598	0.988712	-7.29657	-5.24254	-58.4946	-41.4263	12.7759	9.18814	102.518	71.8533
Fusidic acid sodium salt	Hamster_repeat2_Pro5	0.998742	1.11141	1.13255	23.197	25.458	284.053	50.2288	Hamster_repeat2_Def5	1.122	1.03739	1.04196	10.4886	8.4486	94.2668	33.8142	12.7084	17.0094	189.786	16.4146
Lorglumide sodium salt	Hamster_repeat2_Pro12	1.04858	1.02211	1.04588	13.3684	9.52757	106.306	83.2089	Hamster_repeat2_Def12	1.01086	1.01579	0.976821	0.668942	0.47883	5.34263	3.9542	12.6994	9.04874	100.963	79.2547
Algestone acetophenide	Hamster_repeat2_Pro16	1.01893	1.00669	1.18824	1.34122	2.23247	24.9092	2.48815	Hamster_repeat2_Def16	0.934892	0.856713	1.04442	-11.3399	-17.2173	-192.106	-21.4854	12.6811	19.4498	217.015	23.9735
Dioxybenzone	Hamster_repeat2_Pro12	1.03674	1.13793	1.10083	28.1508	23.487	262.06	83.579	Hamster_repeat2_Def12	1.01465	1.05779	1.10936	15.5549	12.5107	139.591	50.3486	12.5958	10.9763	122.47	33.2304
Diphenhydramine hydrochloride	Hamster_repeat2_Pro1	1.02282	1.10036	0.994907	4.06401	3.52194	39.2967	11.2394	Hamster_repeat2_Def1	1.033	0.985161	0.983136	-8.50143	-6.15693	-68.6971	-44.7761	12.5654	9.67887	107.994	56.0155
Amphotericin B	Hamster_repeat2_Pro6	1.02907	0.964042	0.905032	-11.9442	-11.3699	-126.862	-29.1168	Hamster_repeat2_Def6	0.853879	0.891199	1.00181	-24.4835	-28.9581	-323.105	-50.7994	12.5393	17.5882	196.244	21.6826
Naftifine hydrochloride	Hamster_repeat2_Pro14	0.249688	0.252354	0.225782	-275.287	-196.2	-2189.14	-1713.01	Hamster_repeat2_Def14	0.213071	0.216223	0.22774	-287.776	-204.86	-2285.77	-1817.72	12.4881	8.65989	96.6243	104.71
Trifluoperazine dihydrochloride	Hamster_repeat2_Pro4	0.719771	0.718678	0.691516	-105.197	-75.0165	-837.01	-650.146	Hamster_repeat2_Def4	0.669689	0.709287	0.683567	-117.586	-84.0762	-938.095	-703.775	12.3884	9.05966	101.085	53.6282
Benzonatate	Hamster_repeat2_Pro1	0.9836	1.0283	0.992775	-5.84104	-4.19338	-46.7884	-33.4403	Hamster_repeat2_Def1	0.958238	1.00084	0.950458	-18.1463	-13.1091	-146.268	-97.7294	12.3052	8.91577	99.4793	64.2891
Epitiostanol	Hamster_repeat2_Pro13	1.06228	1.02331	1.06231	19.193	13.7587	153.515	111.619	Hamster_repeat2_Def13	1.02804	1.02574	1.04411	6.90685	4.9177	54.8702	43.5254	12.2861	8.84097	98.6447	68.0937
Avobenzone	Hamster_repeat2_Pro16	0.982121	0.967012	1.18032	-2.7329	-5.48798	-61.2332	-4.91505	Hamster_repeat2_Def16	0.957836	0.963485	1.03759	-14.9034	-11.6953	-130.492	-51.8535	12.1705	6.20731	69.2592	46.9385
Deferoxamine mesylate	Hamster_repeat2_Pro10	0.214144	0.167607	0.219272	-283.167	-205.196	-2289.52	-1483.85	Hamster_repeat2_Def10	0.19552	0.188079	0.209219	-295.207	-210.207	-2345.43	-1858.21	12.0399	5.01083	55.9093	374.354
Tegafur	Hamster_repeat2_Pro16	1.08008	1.05779	1.06244	19.3845	13.8053	154.035	121.761	Hamster_repeat2_Def16	1.05865	1.29642	1.09288	7.38597	16.0636	179.232	13.156	11.9985	-2.25829	-25.1973	108.605
Amorolfine hydrochloride	Hamster_repeat2_Pro16	1.15545	1.07032	1.00398	12.9666	15.1072	168.562	27.1143	Hamster_repeat2_Def16	1.22243	0.941254	1.02301	0.984919	2.37813	26.5344	1.73635	11.9816	12.7291	142.027	25.3779
Econazole nitrate	Hamster_repeat2_Pro4	1.00009	1.02261	1.09435	4.25921	3.48398	38.8731	13.2136	Hamster_repeat2_Def4	0.987727	0.954904	0.998196	-7.66826	-5.49761	-61.3406	-44.548	11.9275	8.98159	100.214	57.7617
Moxalactam disodium salt	Hamster_repeat2_Pro11	1.02292	1.07485	1.0809	23.2089	16.986	189.524	112.476	Hamster_repeat2_Def11	1.00129	1.09377	1.04474	11.5171	9.17009	102.317	38.3352	11.6918	7.81586	87.207	74.1405
Carbetapentane citrate	Hamster_repeat2_Pro5	0.178206	0.177194	0.186153	-301.602	-214.685	-2395.39	-1907.1	Hamster_repeat2_Def5	0.151405	0.145929	0.130213	-313.19	-223.021	-2488.4	-1970.4	11.5886	8.33604	93.0109	63.306
Idoxuridine	Hamster_repeat2_Pro1	0.3887	0.384956	0.402476	-225.143	-160.29	-1788.47	-1420.22	Hamster_repeat2_Def1	0.356684	0.375357	0.356239	-236.716	-168.562	-1880.76	-1489.52	11.5723	8.27134	92.289	69.2998
Iocetamic acid	Hamster_repeat2_Pro11	1.00403	0.964059	0.989824	-6.93097	-4.95654	-55.3035	-41.4095	Hamster_repeat2_Def11	1.01715	0.955349	0.955852	-18.4551	-13.7037	-152.901	-81.4424	11.5241	8.74715	97.598	40.0329
Isoetharine mesylate salt	Hamster_repeat2_Pro10	1.00653	1.0787	0.953722	-0.652884	-0.627415	-7.0005	-1.57565	Hamster_repeat2_Def10	0.921343	1.06448	0.87221	-12.1759	-19.8758	-221.768	-22.6805	11.5231	19.2483	214.767	21.1049
Trolox	Hamster_repeat2_Pro7	1.06809	1.09033	1.06629	21.4275	15.2658	170.331	133.975	Hamster_repeat2_Def7	1.06095	1.05432	0.929614	9.90877	11.2136	125.118	21.0575	11.5187	4.05221	45.2132	112.918
Atracurium besylate	Hamster_repeat2_Pro1	1.00154	0.91229	1.02476	-2.0632	-1.89554	-21.1499	-5.24197	Hamster_repeat2_Def1	0.967179	0.940497	1.02976	-13.5385	-10.7387	-119.819	-45.5674	11.4753	8.84315	98.6691	40.3254
Mephenytoin	Hamster_repeat2_Pro14	1.04938	1.03936	0.998808	10.854	7.83537	87.4246	58.8516	Hamster_repeat2_Def14	1.60542	0.950136	0.941192	-0.608329	-1.89796	-21.1768	-1.05405	11.4623	9.73333	108.601	59.9057
Etanidazole	Hamster_repeat2_Pro9	1.00076	1.07111	1.03519	9.105	6.74981	75.3123	40.5683	Hamster_repeat2_Def9	0.999602	1.00252	1.01384	-2.35607	-1.67721	-18.7138	-14.8839	11.4611	8.42702	94.0261	55.4522
Donepezil hydrochloride	Hamster_repeat2_Pro16	1.01903	1.00333	1.13837	2.19671	2.48083	27.6804	4.67393	Hamster_repeat2_Def16	0.971088	0.993479	0.983557	-9.23596	-6.5771	-73.3852	-58.0821	11.4327	9.05793	101.066	62.7561
Mizolastine	Hamster_repeat2_Pro8	1.01469	1.13539	1.13707	29.488	31.5294	351.796	64.9751	Hamster_repeat2_Def8	1.00054	1.19757	1.14328	18.0612	30.1736	336.667	33.481	11.4268	1.35587	15.1284	31.4941
Yohimbine hydrochloride	Hamster_repeat2_Pro8	1.10772	0.946181	1.01164	0.506094	0.638497	7.12415	1.01926	Hamster_repeat2_Def8	1.0317	0.978177	0.977072	-10.8943	-7.95618	-88.7726	-53.633	11.4004	8.59468	95.8967	54.6522
Diacerein	Hamster_repeat2_Pro12	0.764655	0.810516	0.812467	-70.9542	-51.2511	-571.844	-382.632	Hamster_repeat2_Def12	0.75712	0.825079	0.771574	-82.3268	-61.2044	-682.899	-360.805	11.3726	9.95329	111.056	-21.8269
D-cycloserine	Hamster_repeat2_Pro14	0.977637	1.01873	1.08395	2.89517	2.47982	27.669	8.17077	Hamster_repeat2_Def14	0.983706	0.942609	1.02659	-8.44861	-6.50836	-72.6182	-31.3732	11.3438	8.98818	100.287	39.5439
Norgestimate	Hamster_repeat2_Pro13	0.934175	0.957496	0.956407	-19.0797	-13.5924	-151.659	-119.386	Hamster_repeat2_Def13	0.880393	0.986318	0.855763	-30.4183	-32.1369	-358.573	-67.6006	11.3386	18.5445	206.914	-51.7856
Modafinil	Hamster_repeat2_Pro6	0.996355	1.07708	1.1345	16.0899	17.0072	189.761	35.7449	Hamster_repeat2_Def6	0.953759	1.02385	1.04283	4.75453	3.80695	42.4767	15.5775	11.3353	13.2002	147.284	20.1674
Irsogladine maleate	Hamster_repeat2_Pro9	0.187431	0.195226	0.216177	-295.007	-210.272	-2346.15	-1833.8	Hamster_repeat2_Def9	0.164928	0.165419	0.170716	-306.248	-217.99	-2432.26	-1936.81	11.2414	7.71761	86.1107	103.005
Nitazoxanide	Hamster_repeat2_Pro16	0.938502	0.890584	1.08134	-9.90353	-16.0337	-178.899	-18.4806	Hamster_repeat2_Def16	0.90127	0.918073	1.03084	-21.119	-22.6746	-252.996	-46.4012	11.2155	6.64088	74.0969	27.9206
Dihydroergotamine tartrate	Hamster_repeat2_Pro2	0.947357	1.0794	1.06366	12.3403	13.5815	151.538	26.6726	Hamster_repeat2_Def2	0.899598	1.14698	1.02094	1.12873	2.36142	26.3479	2.01953	11.2116	11.2201	125.19	24.6531
Phenformin hydrochloride	Hamster_repeat2_Pro3	0.982171	0.966171	0.977236	-11.5335	-8.21065	-91.6119	-72.826	Hamster_repeat2_Def3	1.01935	0.934371	0.925727	-22.7411	-19.0829	-212.921	-66.7268	11.2075	10.8723	121.31	-6.09917
Pinacidil	Hamster_repeat2_Pro4	0.936707	0.9904	0.973461	-12.696	-9.17827	-102.408	-67.9373	Hamster_repeat2_Def4	0.920783	0.937264	1.0018	-23.8073	-18.4469	-205.825	-86.5121	11.1113	9.26862	103.416	18.5748
(R)-Duloxetine hydrochloride	Hamster_repeat2_Pro16	0.965345	1.0156	0.823137	-6.07156	-9.90283	-110.493	-11.3117	Hamster_repeat2_Def16	0.901106	0.963908	0.782644	-17.171	-25.2897	-282.175	-32.7981	11.0994	15.3869	171.682	21.4864
Troleandomycin	Hamster_repeat2_Pro1	1.01964	1.10036	1.06391	18.5347	14.1305	157.664	71.7718	Hamster_repeat2_Def1	1.0438	1.24685	1.07317	7.55993	13.8384	154.404	13.7828	10.9748	0.292189	3.26016	57.989
Prenylamine lactate	Hamster_repeat2_Pro7	0.853212	0.903996	0.900199	-38.7812	-28.0906	-313.426	-203.981	Hamster_repeat2_Def7	0.777446	0.813087	0.90349	-49.7502	-49.3248	-550.351	-116.462	10.969	21.2343	236.925	-87.5181
Mevalonic-D, L acid lactone	Hamster_repeat2_Pro10	1.11012	1.00308	1.06004	15.2179	13.0262	145.342	42.9985	Hamster_repeat2_Def10	1.1002	1.19832	0.855557	4.3517	11.9071	132.856	7.59834	10.8662	1.11901	12.4856	35.4001
Dosulepin hydrochloride	Hamster_repeat2_Pro7	0.18303	0.162132	0.178826	-301.25	-214.52	-2393.55	-1895.09	Hamster_repeat2_Def7	0.149287	0.145267	0.151365	-312.105	-222.158	-2478.77	-1973.86	10.8545	7.63794	85.2218	78.767
Dihydrostreptomycin sulfate	Hamster_repeat2_Pro2	0.941723	0.982633	1.02583	-8.80271	-6.78417	-75.6956	-32.6326	Hamster_repeat2_Def2	1.02135	0.914132	0.941303	-19.6458	-17.2478	-192.446	-53.2015	10.8431	10.4637	116.75	20.5689
Doxapram hydrochloride	Hamster_repeat2_Pro16	1.0921	1.03992	0.993862	9.68743	7.91846	88.3517	30.1057	Hamster_repeat2_Def16	1.13547	1.00272	0.967182	-1.0618	-1.49271	-16.6552	-2.05611	10.7492	9.41117	105.007	32.1618
Ticarcillin sodium	Hamster_repeat2_Pro14	0.954932	1.02117	1.14612	1.77301	2.79275	31.1606	3.32916	Hamster_repeat2_Def14	0.981468	0.984763	0.989137	-8.80237	-6.26561	-69.9097	-55.6667	10.5754	9.05836	101.07	58.9959
Milrinone	Hamster_repeat2_Pro14	0.949029	0.988515	1.1355	-2.92721	-4.68116	-52.2309	-5.47729	Hamster_repeat2_Def14	1.02346	0.969812	0.950342	-13.4439	-10.098	-112.67	-55.7584	10.5167	5.41686	60.4396	50.2811
Cefuroxime axetil	Hamster_repeat2_Pro16	1.0915	1.12899	0.910776	8.69675	17.0837	190.614	15.6876	Hamster_repeat2_Def16	0.923667	1.136	0.994129	-1.79946	-3.23733	-36.1211	-3.29015	10.4962	20.321	226.735	18.9778
Meptazinol hydrochloride	Hamster_repeat2_Pro13	1.1068	1.02375	1.04868	13.1844	10.2009	113.818	48.167	Hamster_repeat2_Def13	1.03225	1.0165	0.993043	2.70523	1.93368	21.5754	16.2508	10.4792	8.26718	92.2426	31.9162
Hexestrol	Hamster_repeat2_Pro9	1.01128	1.09549	0.724903	0.0897504	0.255499	2.85078	0.156311	Hamster_repeat2_Def9	0.91662	1.11127	0.917377	-10.3805	-19.4942	-217.51	-18.8484	10.4702	19.7497	220.361	19.0047
Niclosamide	Hamster_repeat2_Pro1	0.126864	0.119867	0.132758	-320.229	-227.952	-2543.42	-2024.04	Hamster_repeat2_Def1	0.0981639	0.0898111	0.102014	-330.65	-235.368	-2626.16	-2090.07	10.4205	7.4163	82.7488	66.0295
Benperidol	Hamster_repeat2_Pro7	1.02814	1.01977	1.06424	6.88221	4.94103	55.1304	39.387	Hamster_repeat2_Def7	0.990249	1.03854	0.877327	-3.51957	-4.5391	-50.6459	-7.02515	10.4018	9.48013	105.776	46.4121
Nabumetone	Hamster_repeat2_Pro12	1.05543	0.970222	1.02992	6.88833	5.37354	59.9563	24.4443	Hamster_repeat2_Def12	0.999399	0.980132	1.00414	-3.48633	-2.48339	-27.7089	-21.8444	10.3747	7.85693	87.6651	46.2887
Etidronic acid, disodium salt	Hamster_repeat2_Pro11	1.08719	1.05574	1.1153	27.7478	20.1778	225.137	141.229	Hamster_repeat2_Def11	1.08682	1.06325	0.997249	17.4565	13.9183	155.296	57.8776	10.2913	6.25952	69.8418	83.3513
2-Aminobenzenesulfonamide	Hamster_repeat2_Pro12	1.04189	1.03851	1.00661	10.6648	7.62147	85.038	64.2259	Hamster_repeat2_Def12	1.00107	1.01123	1.01008	0.38748	0.275818	3.07749	2.44979	10.2773	7.34566	81.9605	61.7761
Nomegestrol acetate	Hamster_repeat2_Pro13	1.04817	1.13115	1.00657	10.1862	9.88256	110.266	24.3454	Hamster_repeat2_Def13	1.0083	0.892353	1.11832	-0.0788763	-0.149405	-1.66701	-0.143033	10.265	10.032	111.933	24.4884
Loratadine	Hamster_repeat2_Pro9	0.975429	0.944333	1.06314	-8.97729	-8.49566	-94.7919	-22.025	Hamster_repeat2_Def9	0.954965	0.939492	0.995656	-19.2252	-13.9507	-155.658	-99.569	10.2479	5.45507	60.866	77.544
Procarbazine hydrochloride	Hamster_repeat2_Pro14	1.05006	0.963856	0.853185	-6.4017	-10.2933	-114.85	-11.9641	Hamster_repeat2_Def14	0.963384	0.958131	0.96784	-16.5634	-11.7901	-131.55	-104.735	10.1617	1.49676	16.7004	92.771
Ipsapirone	Hamster_repeat2_Pro8	1.22365	1.07413	1.11994	23.1853	27.2894	304.486	48.2255	Hamster_repeat2_Def8	1.05748	1.01577	1.04511	13.0237	9.3244	104.039	76.8019	10.1615	17.965	200.448	-28.5764
Tolmetin sodium salt dihydrate	Hamster_repeat2_Pro11	0.995424	1.02889	0.989782	-4.90374	-3.50981	-39.1613	-29.0146	Hamster_repeat2_Def11	0.961472	0.967148	1.00656	-15.0381	-10.8117	-120.633	-84.8213	10.1343	7.30188	81.4721	55.8067
Proadifen hydrochloride	Hamster_repeat2_Pro10	0.904003	0.961856	0.858629	-31.9933	-26.8472	-299.553	-93.8722	Hamster_repeat2_Def10	0.786074	0.762594	0.915547	-42.0954	-53.996	-602.47	-84.2045	10.1021	27.1488	302.917	-9.66767
Chicago sky blue 6B	Hamster_repeat2_Pro6	1.10299	1.17857	1.05493	24.8567	23.7525	265.022	60.3455	Hamster_repeat2_Def6	1.05828	1.04474	1.04968	14.7637	10.5095	117.262	93.2994	10.093	13.243	147.761	-32.9539
Gabazine bromide	Hamster_repeat2_Pro6	1.06749	0.940267	1.0947	11.0286	14.1602	157.995	22.0523	Hamster_repeat2_Def6	1.1446	1.01437	0.981107	0.942554	1.28231	14.3076	1.84484	10.0861	12.8779	143.687	20.2074
Metyrapone	Hamster_repeat2_Pro12	1.11614	0.985275	0.968126	-4.59468	-5.77207	-64.403	-9.27019	Hamster_repeat2_Def12	0.749222	1.02991	0.749328	-14.6579	-38.2983	-427.32	-25.677	10.0632	32.5262	362.917	16.4068
Megestrol acetate	Hamster_repeat2_Pro12	0.886204	0.961745	0.923456	-29.3581	-22.0406	-245.922	-122.066	Hamster_repeat2_Def12	0.884429	0.947869	0.896424	-39.4101	-29.0368	-323.983	-182.439	10.052	6.99614	78.0607	60.3732
Bicalutamide	Hamster_repeat2_Pro11	0.980317	1.01742	1.02056	3.0301	2.17182	24.2325	17.6516	Hamster_repeat2_Def11	0.989675	0.975612	0.99928	-7.01516	-4.99621	-55.7462	-44.0498	10.0453	7.16804	79.9787	61.7014
Efavirenz	Hamster_repeat2_Pro6	1.04554	1.02849	1.03982	11.1834	7.96163	88.8334	70.5856	Hamster_repeat2_Def6	1.04757	1.01233	0.982968	1.1687	0.856737	9.5592	5.59844	10.0147	7.1049	79.2742	64.9872
Diloxanide furoate	Hamster_repeat2_Pro12	1.07602	1.04918	0.993973	13.4278	10.3326	115.288	50.0757	Hamster_repeat2_Def12	0.956854	1.019	1.0249	3.42929	2.57353	28.7146	14.287	9.99852	7.7591	86.5736	35.7888
Cilostazol	Hamster_repeat2_Pro8	0.765078	0.974456	1.10163	-1.77665	-4.76919	-53.2131	-3.10619	Hamster_repeat2_Def8	1.02621	0.932281	0.837669	-11.744	-17.8256	-198.892	-22.2527	9.96732	13.0564	145.679	19.1465
Flufenamic acid	Hamster_repeat2_Pro3	0.981507	1.18799	1.01543	0.74475	1.37777	15.3727	1.35547	Hamster_repeat2_Def3	0.983596	0.996719	0.966065	-9.2112	-6.56676	-73.2699	-57.1176	9.95595	7.94453	88.6425	58.473
Dequalinium dichloride	Hamster_repeat2_Pro5	0.182176	0.186723	0.205137	-298.324	-212.477	-2370.76	-1872.07	Hamster_repeat2_Def5	0.176366	0.159091	0.15016	-308.262	-219.615	-2450.39	-1927.85	9.93817	7.13713	79.6339	55.7794
Desipramine hydrochloride	Hamster_repeat2_Pro5	0.907725	0.900728	0.862443	-38.9095	-27.9661	-312.037	-220.115	Hamster_repeat2_Def5	0.823414	0.845984	0.924714	-48.8382	-41.6299	-464.493	-139.044	9.92869	13.6638	152.456	-81.0708
Hydrocortisone base	Hamster_repeat2_Pro6	0.922236	1.0386	1.26001	1.4927	4.02725	44.9347	2.60884	Hamster_repeat2_Def6	0.985982	0.973902	1.0062	-8.34273	-5.95008	-66.3891	-51.4677	9.83543	9.97733	111.324	54.0765
Sulbactam	Hamster_repeat2_Pro15	1.04404	1.06673	1.00411	12.3571	9.03871	100.851	60.1335	Hamster_repeat2_Def15	1.0531	1.0163	0.997148	2.59835	1.88274	21.007	13.6247	9.75879	7.15597	79.844	46.5087
Phenacetin	Hamster_repeat2_Pro7	1.05463	1.08013	1.0484	16.5229	11.7871	131.517	101.622	Hamster_repeat2_Def7	1.0561	0.889603	1.06214	6.76519	10.771	120.18	12.6715	9.75769	1.01609	11.3373	88.9509
Ritodrine hydrochloride	Hamster_repeat2_Pro5	1.0316	1.06296	1.0682	19.4997	13.939	155.527	117.06	Hamster_repeat2_Def5	1.01122	1.06601	1.18298	9.78603	13.5701	151.411	19.0329	9.71364	0.36893	4.1164	98.0272
Amprolium hydrochloride	Hamster_repeat2_Pro1	1.36154	0.928999	1.02174	0.367004	1.09165	12.1803	0.637533	Hamster_repeat2_Def1	0.978099	0.962132	1.06155	-9.2369	-7.89192	-88.0555	-26.1863	9.6039	8.98357	100.236	26.8238
3-alpha-Hydroxy-5-beta-androstan-17-one	Hamster_repeat2_Pro9	1.00848	0.971605	1.02598	-0.189708	-0.13724	-1.53128	-1.0089	Hamster_repeat2_Def9	0.927849	1.09604	0.947586	-9.79296	-14.402	-160.693	-18.7131	9.60326	14.2648	159.162	17.7042
Mecamylamine hydrochloride	Hamster_repeat2_Pro14	0.998978	0.974797	0.863157	-7.68209	-8.49624	-94.7984	-16.553	Hamster_repeat2_Def14	0.952104	1.00423	0.898759	-17.1379	-14.5371	-162.2	-49.2395	9.45585	6.04084	67.4017	32.6865
Bisacodyl	Hamster_repeat2_Pro6	1.02834	0.890639	1.09436	2.50632	4.29741	47.9491	4.62243	Hamster_repeat2_Def6	0.989681	0.963179	1.01606	-6.91873	-4.99114	-55.6896	-37.7542	9.42505	9.28855	103.639	42.3766
(S)-(-)-Cycloserine	Hamster_repeat2_Pro14	1.0038	0.596701	1.14994	-0.094913	-0.291613	-3.25372	-0.164586	Hamster_repeat2_Def14	0.982811	1.0143	0.97988	-9.47435	-6.76869	-75.5229	-57.2606	9.37943	6.47708	72.2692	57.096
Ethamivan	Hamster_repeat2_Pro7	1.05352	1.08424	1.01332	15.4491	11.473	128.012	68.1283	Hamster_repeat2_Def7	1.0335	1.09346	0.961591	6.11564	6.15454	68.6704	14.1269	9.33348	5.31849	59.342	54.0014
Nifedipine	Hamster_repeat2_Pro1	0.997931	1.0115	0.932968	-3.69962	-2.8496	-31.7949	-13.7455	Hamster_repeat2_Def1	0.954788	1.031	0.894498	-13.0284	-13.5721	-151.433	-29.2599	9.3288	10.7225	119.638	15.5144
Lidocaïne hydrochloride	Hamster_repeat2_Pro1	0.859318	1.03868	1.00694	-0.309169	-0.478381	-5.33762	-0.583004	Hamster_repeat2_Def1	0.981819	1.03449	0.981702	-9.63182	-7.01728	-78.2966	-48.2983	9.32265	6.5389	72.959	47.7153
Phenprobamate	Hamster_repeat2_Pro16	1.0307	1.06189	1.10142	18.3687	13.6335	152.118	81.271	Hamster_repeat2_Def16	0.908663	1.15306	1.19023	9.09371	22.8893	255.392	15.9758	9.27501	-9.25582	-103.274	65.2952
Diprophylline	Hamster_repeat2_Pro1	1.04215	0.938369	1.04529	8.96021	8.39252	93.6411	22.241	Hamster_repeat2_Def1	1.0084	0.980282	1.0232	-0.219968	-0.157554	-1.75793	-1.29109	9.18017	8.55008	95.3991	23.5321
Maprotiline hydrochloride	Hamster_repeat2_Pro5	0.809442	0.781111	0.844617	-70.3687	-51.4906	-574.516	-341.518	Hamster_repeat2_Def5	0.78657	0.788495	0.825453	-79.5184	-56.9629	-635.574	-466.067	9.1497	5.47228	61.0579	124.55
Labetalol hydrochloride	Hamster_repeat2_Pro4	1.03636	1.02339	1.01152	5.21629	3.71544	41.4557	32.7109	Hamster_repeat2_Def4	0.994598	1.06001	0.939367	-3.92235	-3.65186	-40.7463	-9.80475	9.13864	7.3673	82.202	42.5156
Camylofine chlorhydrate	Hamster_repeat2_Pro8	1.09282	0.900598	1.00184	-1.06145	-1.65183	-18.4306	-1.99881	Hamster_repeat2_Def8	0.98047	0.949778	1.004	-10.199	-7.36895	-82.2204	-54.8573	9.13754	5.71712	63.7898	52.8584
Bromperidol	Hamster_repeat2_Pro7	1.01567	0.981221	0.939058	-9.5033	-7.15778	-79.8642	-38.8838	Hamster_repeat2_Def7	0.957057	0.979812	0.927623	-18.6069	-13.4156	-149.687	-102.058	9.10355	6.25783	69.8228	63.1739
Etretinate	Hamster_repeat2_Pro8	1.13144	1.0552	1.19752	28.0694	30.4799	340.085	61.2017	Hamster_repeat2_Def8	1.16935	1.02384	1.09401	18.9808	21.0928	235.347	40.7781	9.08858	9.38705	104.738	20.4235
Metoclopramide monohydrochloride	Hamster_repeat2_Pro3	1.02136	1.03359	1.03661	8.9238	6.35276	70.8821	56.3525	Hamster_repeat2_Def3	1.02542	0.94069	1.00851	-0.164552	-0.129477	-1.44467	-0.567643	9.08835	6.48224	72.3267	56.9201
Acetopromazine maleate salt	Hamster_repeat2_Pro8	1.02735	1.01049	1.07425	6.43596	4.7299	52.7747	30.2989	Hamster_repeat2_Def8	1.08266	0.999554	0.968026	-2.61724	-2.39967	-26.7748	-6.66672	9.0532	7.12957	79.5495	36.9656
Pirlindole mesylate	Hamster_repeat2_Pro13	0.988216	0.998373	1.00184	-3.86149	-2.74882	-30.6705	-24.4001	Hamster_repeat2_Def13	0.979724	0.973541	0.964343	-12.875	-9.16539	-102.265	-81.3232	9.01349	6.41657	71.5941	56.9232
Ioxaglic acid	Hamster_repeat2_Pro14	1.03383	1.09161	1.20213	14.7506	19.8125	221.062	28.9993	Hamster_repeat2_Def14	1.04109	1.02116	1.02488	5.75989	4.10136	45.7617	36.2639	8.99066	15.7112	175.3	-7.2646
Cefadroxil	Hamster_repeat2_Pro6	1.04087	1.16382	1.14191	33.4238	33.4249	372.945	77.6364	Hamster_repeat2_Def6	1.11484	1.07926	1.04581	24.5047	18.1149	202.12	111.067	8.91911	15.3101	170.825	-33.4307
Amodiaquin dihydrochloride dihydrate	Hamster_repeat2_Pro4	0.785345	0.975692	0.96434	-5.52585	-9.78935	-109.227	-10.1305	Hamster_repeat2_Def4	0.868963	0.959161	0.973082	-14.316	-12.6884	-141.573	-38.2099	8.79018	2.899	32.3461	28.0793
Cyproterone acetate	Hamster_repeat2_Pro14	0.964979	0.976158	1.11898	-5.83021	-7.87083	-87.8202	-11.4417	Hamster_repeat2_Def14	0.968577	1.00003	0.964041	-14.6156	-10.446	-116.553	-87.9097	8.78542	2.5752	28.7332	76.468
Nicotinamide	Hamster_repeat2_Pro8	1.0707	1.09907	1.11953	32.3526	23.2589	259.515	182.582	Hamster_repeat2_Def8	1.07098	1.10419	1.19902	23.6107	23.9048	266.722	54.258	8.74198	-0.645931	-7.20709	128.324
Imiquimod	Hamster_repeat2_Pro15	1.01034	1.02143	1.02514	4.50902	3.20986	35.8146	28.4814	Hamster_repeat2_Def15	0.992957	1.09439	0.975358	-4.12291	-4.04606	-45.1446	-9.74438	8.63193	7.25592	80.9592	38.2258
Dipyridamole	Hamster_repeat2_Pro2	0.990569	1.03216	1.12821	5.3641	5.7708	64.3888	11.7693	Hamster_repeat2_Def2	0.949059	0.999494	1.02758	-3.22596	-2.44982	-27.3343	-12.7053	8.59005	8.22063	91.7231	24.4746
Metaraminol bitartrate	Hamster_repeat2_Pro3	1.04779	1.12466	1.02394	11.6926	9.90709	110.54	33.6655	Hamster_repeat2_Def3	1.07744	1.06004	0.801505	3.15857	8.00624	89.3311	5.54586	8.53405	1.90085	21.209	28.1196
Tetracaïne hydrochloride	Hamster_repeat2_Pro8	1.08001	1.15041	1.10413	32.9844	24.5185	273.569	144.665	Hamster_repeat2_Def8	1.10025	1.04561	1.168	24.4985	23.091	257.642	60.3754	8.4859	1.42742	15.9267	84.2892
Amlodipine	Hamster_repeat2_Pro6	0.841646	0.871582	0.907152	-48.282	-35.4507	-395.548	-228.722	Hamster_repeat2_Def6	0.894182	0.833192	0.803306	-56.6474	-45.1218	-503.455	-188.338	8.36549	9.67105	107.907	-40.3847
Drofenine hydrochloride	Hamster_repeat2_Pro10	1.03425	0.993081	1.03755	9.06457	6.51936	72.741	50.9431	Hamster_repeat2_Def10	0.951414	1.01204	1.09	0.715487	0.75711	8.4476	1.58824	8.34909	5.76225	64.2934	49.3549
Parbendazole	Hamster_repeat2_Pro14	0.206323	0.202112	0.161229	-289.681	-208.387	-2325.12	-1624.49	Hamster_repeat2_Def14	0.175022	0.187099	0.203714	-298.003	-212.374	-2369.6	-1856.16	8.32194	3.98609	44.4756	231.671
Antazoline hydrochloride	Hamster_repeat2_Pro4	1.04641	1.03718	1.04646	13.5758	9.66356	107.823	85.8357	Hamster_repeat2_Def4	1.03338	1.13042	0.984345	5.29836	6.02779	67.2562	11.2256	8.27746	3.63577	40.5667	74.6101
Promethazine hydrochloride	Hamster_repeat2_Pro12	0.901969	0.961635	0.984271	-15.7565	-12.1823	-135.927	-57.714	Hamster_repeat2_Def12	0.977672	0.862625	0.924231	-24.0076	-21.5547	-240.501	-62.8905	8.2511	9.37241	104.574	5.17647
Isoxsuprine hydrochloride	Hamster_repeat2_Pro1	0.972744	1.09412	1.0155	1.73632	1.64211	18.3221	4.26297	Hamster_repeat2_Def1	0.974889	1.00315	0.99113	-6.48344	-4.62013	-51.55	-40.4197	8.21976	6.26224	69.8721	44.6827
Butacaine	Hamster_repeat2_Pro11	1.13509	1.06167	1.05698	17.3381	13.5331	150.998	61.4066	Hamster_repeat2_Def11	1.03588	1.06607	0.987979	9.13139	6.91746	77.1829	36.3621	8.20668	6.61563	73.8152	25.0446
(S)-propranolol hydrochloride	Hamster_repeat2_Pro14	1.08537	1.10985	0.969024	16.3423	18.845	210.266	34.3638	Hamster_repeat2_Def14	1.01947	1.03149	1.04206	8.15549	5.80775	64.8011	51.2789	8.18683	13.0372	145.465	-16.9151
Picotamide monohydrate	Hamster_repeat2_Pro2	1.20547	1.08246	1.09911	22.2459	22.6176	252.36	50.9415	Hamster_repeat2_Def2	0.982066	1.05621	1.08615	14.0721	12.0491	134.44	39.739	8.17372	10.5685	117.92	11.2025
Etilefrine hydrochloride	Hamster_repeat2_Pro13	1.02845	0.968749	1.0346	6.72118	5.01028	55.9031	29.0117	Hamster_repeat2_Def13	1.00226	1.00977	0.873332	-1.40748	-1.65896	-18.5101	-2.92546	8.12866	6.66923	74.4132	31.9372
Leflunomide	Hamster_repeat2_Pro10	1.01527	0.995174	0.952416	-4.87377	-3.56973	-39.8299	-23.4894	Hamster_repeat2_Def10	0.911497	0.970179	0.995597	-12.8541	-9.98252	-111.382	-46.3311	7.98029	6.41279	71.5519	22.8417
Zalcitabine	Hamster_repeat2_Pro13	1.09289	1.06485	1.04218	20.0274	14.4194	160.887	111.364	Hamster_repeat2_Def13	1.04568	0.998093	1.08596	12.0544	9.42163	105.124	42.5002	7.97296	4.99774	55.7632	68.8634
Corticosterone	Hamster_repeat2_Pro6	1.02948	1.01969	1.03447	7.4319	5.29053	59.0301	46.9492	Hamster_repeat2_Def6	1.17883	0.977638	1.00482	-0.49824	-0.906359	-10.1129	-0.909295	7.93014	6.19689	69.143	47.8585
Celiprolol HCl	Hamster_repeat2_Pro8	1.1644	1.00231	0.957464	-0.800224	-1.45099	-16.1897	-1.46121	Hamster_repeat2_Def8	1.02087	0.984346	0.958771	-8.71519	-6.36445	-71.0125	-42.9218	7.91496	4.91346	54.8228	41.4606
Salbutamol	Hamster_repeat2_Pro3	1.09474	1.1678	1.01518	18.0021	21.1028	235.459	37.5233	Hamster_repeat2_Def3	1.0222	1.03693	1.03921	10.1349	7.2155	80.5083	63.9308	7.86725	13.8873	154.95	-26.4076
Oxalamine citrate salt	Hamster_repeat2_Pro11	0.972423	1.03133	1.01346	1.57583	1.14726	12.8008	7.94609	Hamster_repeat2_Def11	0.798039	1.07351	0.928508	-6.21401	-14.4134	-160.82	-10.9953	7.78984	15.5607	173.621	18.9414
Allopurinol	Hamster_repeat2_Pro12	1.10086	1.07666	1.02348	22.9614	17.416	194.322	90.922	Hamster_repeat2_Def12	1.05945	0.97417	1.07062	15.1872	12.8851	143.768	43.6173	7.77421	4.53089	50.5542	47.3047
Doxycycline hydrochloride	Hamster_repeat2_Pro15	0.949679	0.979542	1.01585	-10.339	-7.60101	-84.8096	-48.5559	Hamster_repeat2_Def15	0.935572	0.799968	0.924352	-18.1122	-20.8927	-233.115	-38.0786	7.77326	13.2917	148.305	-10.4773
Tibolone	Hamster_repeat2_Pro3	1.00444	1.09057	1.02623	5.62269	4.42219	49.3414	19.424	Hamster_repeat2_Def3	0.98487	1.01969	0.782888	-2.1475	-4.64597	-51.8383	-3.8274	7.77019	9.06815	101.18	23.2514
Ziprasidone Hydrochloride	Hamster_repeat2_Pro8	0.218137	0.244552	0.226857	-283.672	-202.104	-2255.01	-1773.24	Hamster_repeat2_Def8	0.206243	0.202983	0.210188	-291.427	-207.44	-2314.55	-1843.03	7.75474	5.33681	59.5465	69.7903
Ethacrynic acid	Hamster_repeat2_Pro4	0.961266	1.02088	1.09414	2.93898	2.98031	33.2533	6.74483	Hamster_repeat2_Def4	0.994244	1.06313	0.971479	-4.69459	-3.78626	-42.2459	-15.0852	7.63357	6.76657	75.4992	21.83
Mebendazole	Hamster_repeat2_Pro3	0.155218	0.142748	0.15515	-309.953	-220.642	-2461.86	-1958.44	Hamster_repeat2_Def3	0.12043	0.136145	0.13428	-317.503	-226.034	-2522.02	-2004.14	7.55001	5.39196	60.1618	45.7015
Eburnamonine (-)	Hamster_repeat2_Pro8	0.661913	0.352191	0.463591	-32.7828	-83.9362	-936.533	-57.5153	Hamster_repeat2_Def8	0.678191	0.728366	0.521344	-40.1057	-72.0286	-803.673	-73.3512	7.32291	-11.9075	-132.86	15.836
Valproic acid	Hamster_repeat2_Pro15	0.990017	0.9849	1.04564	-6.64887	-4.89848	-54.6557	-30.7919	Hamster_repeat2_Def15	1.01245	0.969379	0.948348	-13.9299	-10.2236	-114.072	-66.1832	7.28107	5.32513	59.4161	35.3913
Alprostadil	Hamster_repeat2_Pro13	1.01957	0.983754	1.0236	3.80956	2.72904	30.4498	22.322	Hamster_repeat2_Def13	1.00135	0.992039	0.862092	-3.47059	-4.162	-46.4383	-7.15168	7.28015	6.89105	76.8881	29.4737
Chlorotrianisene	Hamster_repeat2_Pro10	0.968159	1.52055	0.988067	-0.319692	-0.988829	-11.033	-0.554176	Hamster_repeat2_Def10	0.921057	0.945309	1.12124	-7.56492	-13.7751	-153.698	-13.8038	7.24523	12.7863	142.665	13.2496
Ampicillin trihydrate	Hamster_repeat2_Pro2	1.11267	1.05631	1.0393	16.1729	12.1836	135.941	66.1094	Hamster_repeat2_Def2	1.00717	1.05194	1.15514	9.08688	10.5801	118.049	19.0081	7.08599	1.60354	17.8918	47.1013
Scopolamin-N-oxide hydrobromide	Hamster_repeat2_Pro3	0.956791	0.981681	1.06479	-7.84532	-6.95601	-77.613	-20.9274	Hamster_repeat2_Def3	0.914609	0.872268	1.04934	-14.9113	-22.0888	-246.46	-28.4369	7.06601	15.1328	168.847	7.50945
Asenapine maleate	Hamster_repeat2_Pro3	1.03234	1.11208	0.976647	5.63592	5.84233	65.1868	12.7056	Hamster_repeat2_Def3	1.05844	0.852964	0.998449	-1.33083	-2.328	-25.9751	-2.44534	6.96675	8.17032	91.1619	15.1509
Homosalate	Hamster_repeat2_Pro14	0.932455	1.06086	1.06119	11.292	12.8254	143.102	23.9467	Hamster_repeat2_Def14	1.02225	1.08106	0.994756	4.34813	3.40123	37.9499	15.2887	6.94384	9.42419	105.152	8.65805
Vardenafil	Hamster_repeat2_Pro15	1.00718	1.01331	1.01507	1.56232	1.11208	12.4082	9.87994	Hamster_repeat2_Def15	0.981106	1.10522	0.985903	-5.37933	-5.76315	-64.3034	-11.8367	6.94165	6.87523	76.7116	21.7166
Pyrantel tartrate	Hamster_repeat2_Pro3	0.999615	1.05212	1.02431	5.47884	3.95104	44.0844	29.995	Hamster_repeat2_Def3	0.954763	1.00182	1.10819	-1.45205	-1.76102	-19.6489	-2.97611	6.93088	5.71205	63.7333	32.9711
Etoposide	Hamster_repeat2_Pro5	0.131564	0.163001	0.155796	-309.077	-220.452	-2459.73	-1905.02	Hamster_repeat2_Def5	0.148095	0.136604	0.115308	-316.002	-225.41	-2515.05	-1945.7	6.92453	4.95784	55.318	40.6794
Valacyclovir hydrochloride	Hamster_repeat2_Pro6	1.04009	1.00524	1.09567	10.0775	7.97953	89.0331	34.0946	Hamster_repeat2_Def6	0.985041	1.01818	1.05876	3.16013	2.36211	26.3556	13.4412	6.91735	5.61742	62.6774	20.6535
Aniracetam	Hamster_repeat2_Pro8	1.01351	1.15045	1.17211	25.0435	33.8717	377.93	49.116	Hamster_repeat2_Def8	1.04219	1.05965	1.08675	18.2483	13.0806	145.949	106.206	6.7952	20.7911	231.981	-57.0904
Pheniramine maleate	Hamster_repeat2_Pro1	0.9508	1.0073	1.00146	-2.66762	-1.94725	-21.7268	-13.1806	Hamster_repeat2_Def1	1.00954	0.982292	0.947814	-9.44928	-6.89458	-76.9276	-46.8414	6.78166	4.94734	55.2008	33.6609
Molsidomine	Hamster_repeat2_Pro7	1.07786	1.13197	1.09498	30.688	22.1954	247.649	163.542	Hamster_repeat2_Def7	1.04401	1.07609	1.0752	23.9525	17.1022	190.821	145.773	6.73554	5.09317	56.8279	17.7696
Vidarabine	Hamster_repeat2_Pro10	0.855549	1.08553	0.869891	-12.1988	-26.5911	-296.695	-21.7233	Hamster_repeat2_Def10	0.937502	0.955962	0.999196	-18.7148	-13.6873	-152.718	-91.1594	6.51601	-12.9038	-143.977	69.4361
Danazol	Hamster_repeat2_Pro2	1.14467	1.01824	1.01949	2.34664	2.60251	29.038	5.04777	Hamster_repeat2_Def2	1.00743	0.959089	0.997392	-4.16633	-3.00027	-33.4761	-23.1235	6.51298	5.60278	62.514	28.1713
Hyoscyamine (L)	Hamster_repeat2_Pro3	0.989407	0.967342	1.04475	-6.64136	-5.04636	-56.3057	-26.0916	Hamster_repeat2_Def3	0.908752	0.968023	1.00137	-13.1329	-10.5151	-117.324	-43.0326	6.49149	5.46869	61.018	16.941
Tosufloxacin hydrochloride	Hamster_repeat2_Pro6	1.10278	1.10568	1.06294	33.7229	24.2201	270.24	192.247	Hamster_repeat2_Def6	1.10676	1.0848	1.05854	27.2429	19.5736	218.396	154.694	6.47994	4.64647	51.8438	37.5534
Alexidine dihydrochloride	Hamster_repeat2_Pro10	0.158294	0.137545	0.150507	-311.552	-221.839	-2475.21	-1961.9	Hamster_repeat2_Def10	0.127921	0.133088	0.136442	-317.983	-226.344	-2525.47	-2010.85	6.43054	4.50507	50.2661	48.9528
Benfotiamine	Hamster_repeat2_Pro9	1.0171	1.04138	1.04786	11.7291	8.3649	93.333	72.4009	Hamster_repeat2_Def9	1.02393	0.99748	1.05326	5.32298	3.85208	42.9803	28.2237	6.40617	4.51282	50.3526	44.1772
Dilazep dihydrochloride	Hamster_repeat2_Pro3	0.900647	0.853711	1.00501	-22.318	-26.6015	-296.812	-46.1273	Hamster_repeat2_Def3	0.843134	0.982615	0.882323	-28.6966	-31.4947	-351.408	-62.1358	6.37863	4.89319	54.5967	16.0085
Imipramine hydrochloride	Hamster_repeat2_Pro1	0.981416	0.885543	1.01334	-6.83809	-6.92989	-77.3215	-15.7014	Hamster_repeat2_Def1	0.983379	0.949263	0.97253	-13.2079	-9.42552	-105.167	-80.8944	6.36981	2.49563	27.8455	65.193
Diatrizoic acid dihydrate	Hamster_repeat2_Pro16	1.03536	0.976346	1.12849	5.49654	6.47947	72.2959	11.4238	Hamster_repeat2_Def16	1.00586	1.0391	0.92089	-0.850509	-0.79788	-8.90249	-2.1073	6.34705	7.27735	81.1984	13.5311
Diosmin	Hamster_repeat2_Pro8	1.06351	0.997685	1.02582	5.89901	4.3351	48.3697	27.7791	Hamster_repeat2_Def8	0.999462	1.00786	1.0263	-0.418486	-0.298174	-3.32694	-2.61346	6.3175	4.63328	51.6966	30.3926
Clemastine fumarate	Hamster_repeat2_Pro4	0.924072	0.88408	0.915858	-33.6215	-24.0639	-268.497	-198.972	Hamster_repeat2_Def4	0.950571	0.869918	0.889322	-39.9325	-30.7833	-343.471	-147.892	6.31096	6.71945	74.9735	-51.0799
Sulfasalazine	Hamster_repeat2_Pro7	0.981547	1.09954	1.04005	8.61672	7.87753	87.895	22.0305	Hamster_repeat2_Def7	1.02336	0.940672	1.01615	2.31048	1.83236	20.4449	7.78025	6.30624	6.04517	67.4501	14.2502
Pemetrexed disodium	Hamster_repeat2_Pro16	0.534054	0.539428	0.458843	-154.756	-121.979	-1361.01	-530.968	Hamster_repeat2_Def16	0.492005	0.579432	0.502328	-161.007	-129.917	-1449.58	-516.718	6.25138	7.93826	88.5726	-14.2494
Gliclazide	Hamster_repeat2_Pro7	1.03346	0.997706	1.11395	6.73536	6.20087	69.1874	17.0681	Hamster_repeat2_Def7	0.876028	1.01204	1.04892	0.489744	0.711584	7.93963	0.939041	6.24561	5.48929	61.2478	16.129
Ketanserin tartrate hydrate	Hamster_repeat2_Pro5	0.906059	0.99996	0.986393	-6.96764	-5.78703	-64.5698	-20.8859	Hamster_repeat2_Def5	1.06813	0.919397	0.941744	-13.1984	-16.3934	-182.912	-26.7598	6.23078	10.6063	118.342	5.87392
Pyrilamine maleate	Hamster_repeat2_Pro4	0.906693	1.04319	1.05274	6.53031	8.29437	92.546	13.1151	Hamster_repeat2_Def4	1.01011	1.1027	0.99025	0.301608	0.279423	3.11772	0.758424	6.2287	8.01495	89.4283	12.3566
Denatonium benzoate	Hamster_repeat2_Pro13	1.09408	1.08592	1.08117	27.9188	19.8737	221.745	176.458	Hamster_repeat2_Def13	1.08919	1.05053	1.0691	21.727	15.5253	173.227	131.011	6.19174	4.34841	48.5182	45.4471
Colchicine	Hamster_repeat2_Pro5	0.156905	0.16284	0.159891	-308.255	-219.418	-2448.2	-1949.52	Hamster_repeat2_Def5	0.153877	0.142557	0.132496	-314.428	-223.893	-2498.13	-1979.29	6.17271	4.47469	49.9271	29.7644
Triflusal	Hamster_repeat2_Pro7	1.04091	1.06378	1.05439	16.4663	11.7265	130.84	103.492	Hamster_repeat2_Def7	0.986349	1.13708	1.05728	10.3016	11.9094	132.881	21.6318	6.16462	-0.182956	-2.04137	81.8601
Nystatine	Hamster_repeat2_Pro7	0.899462	0.980983	0.982218	-8.93654	-7.18811	-80.2026	-28.9204	Hamster_repeat2_Def7	0.926618	0.975895	0.81174	-15.0519	-19.843	-221.402	-29.7925	6.11536	12.6549	141.2	0.872132
Potassium clavulanate	Hamster_repeat2_Pro15	0.986132	0.986889	0.979847	-8.30528	-5.91178	-65.9617	-52.523	Hamster_repeat2_Def15	1.02882	0.966732	0.957064	-14.4088	-10.8876	-121.48	-58.0567	6.10356	4.9758	55.5184	5.53374
Terconazole	Hamster_repeat2_Pro7	1.18952	1.41099	1.29422	33.0341	61.1515	682.31	60.117	Hamster_repeat2_Def7	1.10241	1.01726	1.12287	27.0036	23.7849	265.384	72.7574	6.03049	37.3667	416.926	-12.6404
Fenipentol	Hamster_repeat2_Pro8	1.03599	1.0117	1.04458	9.76977	6.9705	77.7747	59.9916	Hamster_repeat2_Def8	1.04709	1.01957	1.01863	3.82689	2.72917	30.4512	23.6298	5.94288	4.24134	47.3235	36.3618
Clofilium tosylate	Hamster_repeat2_Pro4	0.962683	1.01108	0.830226	-7.17044	-10.7904	-120.396	-13.617	Hamster_repeat2_Def4	0.77517	0.887375	1.0057	-13.11	-25.4066	-283.479	-23.6937	5.93958	14.6162	163.083	10.0767
Azacyclonol	Hamster_repeat2_Pro2	0.980989	1.06329	1.03671	9.24653	7.12331	79.4796	34.3312	Hamster_repeat2_Def2	1.01855	1.04078	0.98255	3.39065	2.46288	27.48	17.4154	5.85588	4.66043	51.9996	16.9158
Phensuximide	Hamster_repeat2_Pro14	1.06919	1.17446	1.0096	11.1428	14.5276	162.094	22.1475	Hamster_repeat2_Def14	1.13223	1.03138	1.00096	5.3489	5.59675	62.4468	11.9726	5.79386	8.93082	99.6473	10.1748
Imidurea	Hamster_repeat2_Pro14	1.05892	1.09803	0.988446	14.5187	12.7158	141.879	39.4666	Hamster_repeat2_Def14	1.053	1.00626	1.03328	8.73464	6.26949	69.9529	50.1119	5.78406	6.44636	71.9264	-10.6453
Clomiphene citrate (Z,E)	Hamster_repeat2_Pro5	0.113133	0.132604	0.136896	-317.922	-226.46	-2526.77	-1992.32	Hamster_repeat2_Def5	0.129274	0.11713	0.106587	-323.622	-230.462	-2571.42	-2034.6	5.69947	4.00159	44.6485	42.2795
Chlorpropamide	Hamster_repeat2_Pro5	1.14119	1.08781	1.01315	20.2188	19.8594	221.584	47.7466	Hamster_repeat2_Def5	1.13962	1.07282	0.996607	14.5469	15.8757	177.136	31.6128	5.67192	3.98364	44.4482	16.1338
Kanamycin A sulfate	Hamster_repeat2_Pro5	0.976874	1.06421	1.07122	16.6583	14.1035	157.363	48.0339	Hamster_repeat2_Def5	1.05919	1.01899	1.03942	10.9869	7.8559	87.6537	65.7511	5.67147	6.24763	69.7091	-17.7171
Erythromycin	Hamster_repeat2_Pro2	1.02598	1.00161	0.927544	-2.26741	-1.89325	-21.1242	-6.72095	Hamster_repeat2_Def2	0.987009	0.98375	1.0246	-7.92576	-5.68306	-63.4098	-45.9703	5.65835	3.78982	42.2856	39.2493
Pantoprazole sodium	Hamster_repeat2_Pro16	0.987881	1.05859	1.04244	11.516	8.61343	96.1059	48.8158	Hamster_repeat2_Def16	1.0426	1.19034	1.04029	5.95069	8.04535	89.7675	11.6722	5.56534	0.568072	6.33836	37.1436
Doxepin hydrochloride	Hamster_repeat2_Pro4	1.10653	1.00748	1.07232	19.5988	16.2044	180.803	59.3305	Hamster_repeat2_Def4	1.00827	1.04825	1.05218	14.1022	10.1346	113.079	79.881	5.49658	6.06971	67.724	-20.5505
Mefenamic acid	Hamster_repeat2_Pro1	1.04132	0.947072	0.997963	-3.5309	-2.8337	-31.6175	-11.496	Hamster_repeat2_Def1	1.00777	0.976314	0.892651	-9.01363	-8.29425	-92.5446	-22.8556	5.48273	5.46055	60.9271	11.3595
Tiratricol, 3,3',5-triiodothyroacetic acid	Hamster_repeat2_Pro3	1.0638	1.18817	0.983387	7.1976	12.2291	136.449	13.2979	Hamster_repeat2_Def3	1.00287	1.01389	1.06204	1.72404	1.26007	14.0595	8.43816	5.47356	10.969	122.389	4.85978
Fenbufen	Hamster_repeat2_Pro3	1.01811	1.07954	1.00199	3.06117	2.34126	26.1231	11.6962	Hamster_repeat2_Def3	1.0002	1.02779	0.91246	-2.40454	-2.23364	-24.9222	-6.027	5.46571	4.5749	51.0453	17.7232
Pizotifen malate	Hamster_repeat2_Pro13	0.960702	1.00168	1.04745	-2.42058	-1.88353	-21.0158	-8.66467	Hamster_repeat2_Def13	0.985332	0.996758	0.917419	-7.85275	-6.08771	-67.9247	-28.4838	5.43217	4.20418	46.909	19.8191
Fluticasone propionate	Hamster_repeat2_Pro13	0.906809	0.899793	0.858908	-39.1391	-28.2035	-314.685	-215.841	Hamster_repeat2_Def13	0.881417	0.933638	0.86924	-44.5666	-32.9033	-367.124	-203.625	5.42759	4.69981	52.439	-12.2159
Pivmecillinam hydrochloride	Hamster_repeat2_Pro14	1.05653	1.11562	0.986582	12.1396	11.9712	133.571	28.5604	Hamster_repeat2_Def14	1.04069	0.96841	1.02874	6.73032	5.07985	56.6794	27.2619	5.40928	6.89136	76.8917	1.29846
Captopril	Hamster_repeat2_Pro1	0.951098	1.02734	1.0387	5.83283	4.70067	52.4486	18.7803	Hamster_repeat2_Def1	1.01029	1.05119	0.98976	0.452238	0.330327	3.68568	2.22371	5.38059	4.37035	48.763	16.5565
Ambrisentan	Hamster_repeat2_Pro15	1.0851	1.24164	1.10282	16.6915	22.4855	250.886	32.7812	Hamster_repeat2_Def15	1.07597	1.01037	1.04121	11.3128	8.30715	92.6886	53.5559	5.37866	14.1783	158.197	-20.7747
Minoxidil	Hamster_repeat2_Pro1	0.927201	1.05093	1.00178	-1.91258	-1.82685	-20.3835	-4.64529	Hamster_repeat2_Def1	0.962288	1.03039	0.988295	-7.23063	-5.34172	-59.6012	-32.9053	5.31805	3.51486	39.2177	28.26
4-aminosalicylic acid	Hamster_repeat2_Pro14	1.01924	1.07506	0.991134	3.39764	2.63074	29.353	12.3788	Hamster_repeat2_Def14	1.02417	1.00096	1.00375	-1.90974	-1.36034	-15.1782	-11.9674	5.30738	3.99108	44.5312	24.3462
Rebamipide	Hamster_repeat2_Pro9	1.0128	1.07682	1.10446	21.7056	17.3949	194.087	70.9444	Hamster_repeat2_Def9	1.10178	0.98459	1.06943	16.4133	15.3072	170.793	40.9469	5.29234	2.08773	23.2942	29.9975
Cisatracurium besylate	Hamster_repeat2_Pro16	0.972155	0.923011	0.853868	-23.7333	-21.8178	-243.437	-60.2535	Hamster_repeat2_Def16	0.927719	0.963644	0.909373	-29.0218	-20.988	-234.177	-154.811	5.28843	-0.829873	-9.25947	94.5572
Phenethicillin potassium salt	Hamster_repeat2_Pro10	1.03251	0.877399	1.01391	0.887722	1.17823	13.1463	1.75272	Hamster_repeat2_Def10	1.04127	0.996024	0.955936	-4.31337	-3.33915	-37.2572	-15.7259	5.20109	4.51738	50.4035	17.4786
Bosentan	Hamster_repeat2_Pro15	1.05574	1.04424	1.08834	16.8304	12.0706	134.68	97.3887	Hamster_repeat2_Def15	1.0452	1.12259	1.04057	11.6844	9.28794	103.632	39.0796	5.14594	2.7827	31.0485	58.3091
Althiazide	Hamster_repeat2_Pro10	1.05213	0.894901	1.081	5.96222	9.76456	108.95	11.0982	Hamster_repeat2_Def10	0.958692	1.01275	1.10382	0.827749	0.927829	10.3524	1.76903	5.13447	8.83673	98.5974	9.3292
Nitrocaramiphen hydrochloride	Hamster_repeat2_Pro13	1.03659	1.04427	1.03333	10.0105	7.12574	79.5067	63.2893	Hamster_repeat2_Def13	1.03457	1.22407	1.04859	4.99268	8.72679	97.3707	9.17513	5.01784	-1.60105	-17.864	54.1142
Rivastigmine	Hamster_repeat2_Pro15	1.06351	0.925759	0.151927	-0.517093	-1.62097	-18.0862	-0.895752	Hamster_repeat2_Def15	0.98542	0.916999	1.05752	-5.49619	-5.88428	-65.6549	-12.0997	4.9791	4.26331	47.5687	11.2039
Camptothecine (S,+)	Hamster_repeat2_Pro3	0.126411	0.110734	0.135038	-320.194	-228.062	-2544.64	-2008.46	Hamster_repeat2_Def3	0.100035	0.114362	0.113273	-325.141	-231.463	-2582.59	-2053.37	4.94723	3.4016	37.954	44.9185
Acamprosate calcium	Hamster_repeat2_Pro8	1.05388	1.10962	1.18842	24.4957	25.219	281.386	55.5227	Hamster_repeat2_Def8	1.12699	1.07323	1.02376	19.5902	16.4201	183.21	57.6146	4.90556	8.79894	98.1758	-2.09186
Moxisylyte hydrochoride	Hamster_repeat2_Pro1	1.059	1.02142	1.02623	6.21844	4.44775	49.6266	37.0794	Hamster_repeat2_Def1	1.00606	1.16572	1.01709	1.35212	1.9134	21.3491	2.61298	4.86632	2.53436	28.2776	34.4664
(-)-MK 801 hydrogen maleate	Hamster_repeat2_Pro12	1.11183	0.908802	1.05305	5.66069	9.76646	108.971	10.4278	Hamster_repeat2_Def12	1.01898	1.01123	1.00045	0.804279	0.572609	6.38899	5.07298	4.85641	9.19385	102.582	5.35482
Thioperamide maleate	Hamster_repeat2_Pro12	1.10472	1.03836	0.998643	8.74993	7.49307	83.6053	24.7032	Hamster_repeat2_Def12	1.03463	1.01983	1.00623	3.92315	2.79568	31.1933	24.4562	4.82677	4.69739	52.412	0.246958
Fenoldopam	Hamster_repeat2_Pro16	1.01843	0.934318	1.05073	2.57458	2.38767	26.6408	6.46597	Hamster_repeat2_Def16	1.00361	0.998125	0.866365	-2.23159	-2.6703	-29.7944	-4.60346	4.80617	5.05797	56.4352	11.0694
Propantheline bromide	Hamster_repeat2_Pro11	0.935234	0.981419	0.904045	-25.1451	-18.9988	-211.983	-101.346	Hamster_repeat2_Def11	0.886385	0.974073	0.841481	-29.9359	-30.7466	-343.061	-67.9829	4.79084	11.7478	131.079	-33.3635
Gabexate mesilate	Hamster_repeat2_Pro13	1.03392	0.953965	0.990527	-6.256	-4.75782	-53.0863	-24.4811	Hamster_repeat2_Def13	0.998652	0.956236	0.978966	-10.8427	-7.76126	-86.5977	-64.0882	4.58668	3.00344	33.5114	39.6071
Dimethisoquin hydrochloride	Hamster_repeat2_Pro8	0.954694	1.12951	1.13757	15.7869	26.8746	299.858	29.1562	Hamster_repeat2_Def8	1.04501	1.09263	0.992996	11.2029	9.21853	102.857	34.2782	4.58402	17.656	197	-5.12201
Ampiroxicam	Hamster_repeat2_Pro16	1.05884	1.01763	0.906996	1.74139	2.10946	23.5367	3.57112	Hamster_repeat2_Def16	1.0006	1.07221	1.00047	-2.81976	-2.16315	-24.1358	-10.6429	4.56115	4.27262	47.6725	14.214
Nylidrin	Hamster_repeat2_Pro11	0.960446	1.06198	1.02599	5.18747	4.34111	48.4367	15.306	Hamster_repeat2_Def11	1.01161	1.01135	0.905566	0.629734	0.592243	6.60806	1.55585	4.55774	3.74887	41.8287	13.7501
Adapalene	Hamster_repeat2_Pro16	0.435897	0.433932	0.454209	-207.962	-148.093	-1652.37	-1307.91	Hamster_repeat2_Def16	0.370387	0.444462	0.375644	-212.484	-162.953	-1818.18	-803.008	4.52161	14.8606	165.81	-504.897
Fenspiride hydrochloride	Hamster_repeat2_Pro3	1.01185	1.13652	1.02943	4.98214	5.11994	57.1267	11.3091	Hamster_repeat2_Def3	0.994127	1.01033	1.02966	0.478806	0.341763	3.81328	2.92492	4.50334	4.77818	53.3134	8.38419
Droperidol	Hamster_repeat2_Pro5	1.09036	1.06695	1.06171	20.9989	14.9696	167.026	130.29	Hamster_repeat2_Def5	1.05465	1.03958	1.07513	16.519	11.7914	131.565	100.868	4.47987	3.17821	35.4615	29.4227
Mitoxantrone dihydrochloride	Hamster_repeat2_Pro5	0.113311	0.127096	0.132388	-320.073	-227.889	-2542.72	-2017.48	Hamster_repeat2_Def5	0.127041	0.11462	0.104938	-324.547	-231.111	-2578.67	-2041.54	4.47414	3.22189	35.9488	24.0635
Didanosine	Hamster_repeat2_Pro2	1.05092	0.910819	0.874514	-15.3244	-22.9138	-255.665	-29.1511	Hamster_repeat2_Def2	0.997447	0.950522	0.91743	-19.7735	-15.0549	-167.977	-77.0069	4.44911	-7.85894	-87.6876	47.8558
Ubenimex	Hamster_repeat2_Pro16	1.0013	1.02467	1.00346	-2.01503	-1.43542	-16.0159	-12.6183	Hamster_repeat2_Def16	1.06867	0.984502	0.944553	-6.38176	-6.18528	-69.0134	-15.2682	4.36673	4.74986	52.9975	2.64992
Guanabenz acetate	Hamster_repeat2_Pro2	0.952281	1.10047	0.967623	-7.93756	-10.0498	-112.132	-15.9623	Hamster_repeat2_Def2	0.914687	0.959722	1.04555	-12.2188	-12.3784	-138.114	-28.0651	4.28128	2.32861	25.982	12.1028
Zopiclone	Hamster_repeat2_Pro8	1.03684	1.08864	0.979839	8.21196	7.09901	79.2086	22.8062	Hamster_repeat2_Def8	1.02372	0.990631	1.10897	3.96534	3.72458	41.5577	9.81094	4.24663	3.37444	37.6509	12.9952
Estradiol-17 beta	Hamster_repeat2_Pro6	1.11679	1.08444	1.10005	32.9836	23.5225	262.457	203.645	Hamster_repeat2_Def6	1.13872	1.05488	1.09525	28.8069	22.1816	247.495	107.152	4.17666	1.34094	14.9617	96.4935
Dizocilpine maleate	Hamster_repeat2_Pro2	1.24684	1.10835	0.984527	8.4143	18.6685	208.297	14.9554	Hamster_repeat2_Def2	1.05042	0.936927	1.02445	4.25953	3.91774	43.7129	10.8071	4.15477	14.7507	164.584	4.14833
Amlexanox	Hamster_repeat2_Pro16	1.10983	1.01165	0.971221	0.605476	0.658035	7.34214	1.31941	Hamster_repeat2_Def16	1.13443	0.987776	0.9724	-3.5376	-5.02538	-56.0716	-6.82835	4.14307	5.68341	63.4137	8.14777
Indinavir sulfate	Hamster_repeat2_Pro16	1.04968	0.951332	1.07683	10.1562	10.2215	114.048	23.4589	Hamster_repeat2_Def16	1.07036	1.02062	1.02585	6.01402	4.34662	48.4982	32.2542	4.14213	5.87485	65.5498	-8.79522
Guaifenesin	Hamster_repeat2_Pro10	0.82359	1.22177	1.20447	5.76903	17.117	190.987	10.0229	Hamster_repeat2_Def10	1.03813	0.790127	1.09379	1.65092	4.30782	48.0653	2.89227	4.11811	12.8092	142.921	7.13067
Quinapril HCl	Hamster_repeat2_Pro12	0.868573	1.05104	0.943546	-10.4776	-15.3623	-171.407	-20.0384	Hamster_repeat2_Def12	0.968901	0.952095	0.989027	-14.5114	-10.3628	-115.624	-88.1556	4.03376	-4.99949	-55.7828	68.1172
Dacarbazine	Hamster_repeat2_Pro8	0.965647	1.0524	0.958284	-13.1199	-11.0811	-123.639	-38.0066	Hamster_repeat2_Def8	0.977354	0.961766	0.95406	-17.1411	-12.2079	-136.211	-107.643	4.02121	1.12679	12.5724	69.6359
Carprofen	Hamster_repeat2_Pro15	0.94191	1.18729	1.00245	-0.584227	-1.26366	-14.0995	-1.04127	Hamster_repeat2_Def15	0.994776	0.962921	1.05364	-4.59831	-3.65366	-40.7664	-15.3982	4.01408	2.39	26.6668	14.357
Ibutilide fumarate	Hamster_repeat2_Pro9	0.964493	0.964906	1.57037	-0.540712	-1.68194	-18.7665	-0.937035	Hamster_repeat2_Def9	0.954249	0.996348	0.998592	-4.54511	-3.27001	-36.4857	-25.4579	4.0044	1.58807	17.7191	24.5209
Saquinavir mesylate	Hamster_repeat2_Pro14	1.01777	0.965108	0.874125	-9.8215	-10.8974	-121.59	-21.1206	Hamster_repeat2_Def14	0.876947	0.993692	0.958583	-13.8229	-12.7859	-142.661	-34.8258	4.00135	1.88847	21.071	13.7052
Doxorubicin hydrochloride	Hamster_repeat2_Pro6	0.132637	0.121285	0.112986	-322.181	-229.391	-2559.47	-2030.72	Hamster_repeat2_Def6	0.107343	0.110686	0.121065	-326.093	-232.132	-2590.06	-2060.45	3.91202	2.74117	30.5851	29.7234
[truncated: 705 more rows]

## Sheet: LO-PAC 1280 - 15 Jan. 2019
RackNo	RackPos	CATNUM	mol weight Structure	Name	SecName	Class	Enzyme	Action	Selectivity	Description
[truncated: 1,280 more rows]

[truncated: 1 more sheets: Common drugs LO-PAC Prestwick]
