# Supplementary material for: Chlorambucil targets BRCA1/2‐deficient tumours and counteracts PARP inhibitor resistance
Source: EMBO Mol Med. 2019 May 24;11(7):e9982. doi: 10.15252/emmm.201809982 (PMC6609913; doi:10.15252/emmm.201809982)
Supplement: Supplementary file 3 — Source Data for Appendix [file EMMM-11-e9982-s005.zip]

Archive with 3 entries (2 files):
- appenidx_source_data/
- appenidx_source_data/Appendix_Fig_S3_source_data.pdf
- appenidx_source_data/Appendix_Fig_S4_source_data.pdf
